# Supplementary material for: The retardant effect of 2-Tridecanone, mediated by Cytochrome P450, on the Development of Cotton bollworm, Helicoverpa armigera
Source: BMC Genomics. 2016 Nov 22;17:954. doi: 10.1186/s12864-016-3277-y (PMC5118896; doi:10.1186/s12864-016-3277-y)
Supplement: Additional file 4: — BUSCO analysis results. (XLSX 79 kb) [file 12864_2016_3277_MOESM4_ESM.xlsx]

## Sheet: Additional file 4
BUSCOaEOG7KDSS6	Complete	transcript_3	204.3	190
BUSCOaEOG75FGVS	Complete	transcript_6	307.6	208
BUSCOaEOG7T23RC	Complete	transcript_6	933.6	505
BUSCOaEOG7SZ7J9	Complete	transcript_5	604.3	328
BUSCOaEOG73JZ89	Complete	transcript_4	1447.4	744
BUSCOaEOG7WHVSK	Complete	transcript_2	244.8	153
BUSCOaEOG7K4613	Complete	transcript_5	519.1	496
BUSCOaEOG7BSGRV	Complete	transcript_4	346.1	336
BUSCOaEOG7KX4ZZ	Complete	transcript_3	338.9	165
BUSCOaEOG7F87QN	Complete	transcript_3	509.6	242
BUSCOaEOG7PGS5W	Complete	transcript_6	363.3	203
BUSCOaEOG7T23RX	Complete	transcript_6	673.6	341
BUSCOaEOG75FGVB	Complete	transcript_4	355.6	209
BUSCOaEOG7B6896	Complete	transcript_4	734.8	368
BUSCOaEOG7GNF2V	Complete	transcript_3	249.3	305
BUSCOaEOG7S84TK	Complete	transcript_2	2077	1232
BUSCOaEOG7WXBPT	Complete	transcript_6	210.2	230
BUSCOaEOG7F87RD	Complete	transcript_6	244.1	153
BUSCOaEOG7KX4ZN	Complete	transcript_2	244.5	190
BUSCOaEOG7W4CS3	Complete	transcript_1	713.4	431
BUSCOaEOG7VTS1X	Complete	transcript_5	809.8	599
BUSCOaEOG7F2H72	Complete	transcript_4	827.4	542
BUSCOaEOG7BGW2K	Complete	transcript_5	51.2	52
BUSCOaEOG7FJVF6	Complete	transcript_3	461.2	372
BUSCOaEOG7DCDK4	Complete	transcript_2	518.3	299
BUSCOaEOG77TCKT	Complete	transcript_3	388	180
BUSCOaEOG7QGGJ7	Complete	transcript_3	559.4	388
BUSCOaEOG78MBG3	Complete	transcript_4	1215.2	510
BUSCOaEOG72S0CR	Complete	transcript_4	249.9	268
BUSCOaEOG786VJV	Complete	transcript_5	280.1	133
BUSCOaEOG7M3WG9	Complete	transcript_1	202.2	94
BUSCOaEOG71KJGM	Complete	transcript_3	3943.8	2374
BUSCOaEOG7B3D29	Complete	transcript_4	829.5	547
BUSCOaEOG78MBHG	Complete	transcript_3	274.8	198
BUSCOaEOG77HRVH	Complete	transcript_2	541	1037
BUSCOaEOG786VJT	Complete	transcript_3	248.1	165
BUSCOaEOG7GFPMT	Complete	transcript_1	118.6	129
BUSCOaEOG793PQ3	Complete	transcript_5	194.8	95
BUSCOaEOG7WQM6V	Complete	transcript_3	672.6	384
BUSCOaEOG7JTKBK	Complete	transcript_1	252.8	183
BUSCOaEOG7V1T4G	Complete	transcript_1	1368.1	1006
BUSCOaEOG7R2Q05	Complete	transcript_1	667.5	383
BUSCOaEOG7DCDKQ	Complete	transcript_1	214.2	243
BUSCOaEOG7DCDKT	Complete	transcript_5	272.2	201
BUSCOaEOG793PQM	Complete	transcript_3	273.9	171
BUSCOaEOG70GZWR	Complete	transcript_6	407.2	243
BUSCOaEOG7WB496	Complete	transcript_1	328.4	141
BUSCOaEOG7GBTBV	Complete	transcript_2	720.9	347
BUSCOaEOG7ND6K2	Complete	transcript_4	276.4	171
BUSCOaEOG796JZ6	Complete	transcript_4	101.1	62
BUSCOaEOG7PCWXD	Complete	transcript_6	315.8	511
BUSCOaEOG7QGGJB	Complete	transcript_4	416.9	354
BUSCOaEOG7N9B8M	Complete	transcript_5	602.7	370
BUSCOaEOG75TZT8	Complete	transcript_6	153.8	227
BUSCOaEOG7520W8	Complete	transcript_6	375.4	483
BUSCOaEOG7T23RD	Complete	transcript_5	856.9	458
BUSCOaEOG7WB48M	Complete	transcript_3	423.6	243
BUSCOaEOG74JNQB	Complete	transcript_4	135.9	191
BUSCOaEOG7FJVFJ	Complete	transcript_1	350.7	249
BUSCOaEOG7CGKG3	Complete	transcript_6	133.6	88
BUSCOaEOG75FGV6	Complete	transcript_2	458.2	338
BUSCOaEOG7C33GQ	Complete	transcript_4	228.1	118
BUSCOaEOG7B0HVZ	Complete	transcript_6	186.7	111
BUSCOaEOG7Z9J1R	Complete	transcript_3	552.2	334
BUSCOaEOG73JZ8T	Complete	transcript_1	574.5	367
BUSCOaEOG7GNF37	Complete	transcript_3	257.6	210
BUSCOaEOG735GC5	Complete	transcript_5	395.1	248
BUSCOaEOG7F87Q2	Complete	transcript_6	593.7	365
BUSCOaEOG7K461S	Complete	transcript_6	387.3	244
BUSCOaEOG7XQ9KN	Complete	transcript_5	905.4	587
BUSCOaEOG7VF934	Complete	transcript_4	854.6	785
BUSCOaEOG79H5M9	Complete	transcript_6	1232.2	715
BUSCOaEOG7ZWRJ0	Complete	transcript_3	268.5	138
BUSCOaEOG73JZ8D	Complete	transcript_5	1369.6	607
BUSCOaEOG7SJRJ9	Complete	transcript_6	1476	1494
BUSCOaEOG7K9XJW	Complete	transcript_5	176	94
BUSCOaEOG7F2H7W	Complete	transcript_6	307.3	184
BUSCOaEOG7WXBP6	Complete	transcript_1	1207	767
BUSCOaEOG7Z0X97	Complete	transcript_6	1678.6	776
BUSCOaEOG7ZWRH1	Complete	transcript_5	314.7	204
BUSCOaEOG7W7821	Complete	transcript_4	242	207
BUSCOaEOG764KH8	Complete	transcript_1	540.3	287
BUSCOaEOG78DM0C	Complete	transcript_6	849.7	464
BUSCOaEOG7RVNX5	Complete	transcript_3	623	259
BUSCOaEOG7B0HTM	Complete	transcript_6	682.4	395
BUSCOaEOG76J2GB	Complete	transcript_6	288	166
BUSCOaEOG7X9TNV	Complete	transcript_6	535.5	370
BUSCOaEOG7G7Z4H	Complete	transcript_2	350.1	150
BUSCOaEOG7WXBRN	Complete	transcript_1	132.6	158
BUSCOaEOG7KX4XB	Complete	transcript_4	406.5	592
BUSCOaEOG7SVC89	Complete	transcript_1	1317.6	844
BUSCOaEOG7BWC00	Complete	transcript_3	233.6	312
BUSCOaEOG7JF3BH	Complete	transcript_5	1002.1	537
BUSCOaEOG7Q8R2S	Complete	transcript_1	608.9	385
BUSCOaEOG7GBTCC	Complete	transcript_2	193.1	199
BUSCOaEOG7GBTD1	Complete	transcript_4	248.5	136
BUSCOaEOG7P91PS	Complete	transcript_6	286.7	228
BUSCOaEOG78MBFS	Complete	transcript_2	1213.1	810
BUSCOaEOG72P44H	Complete	transcript_2	498	377
BUSCOaEOG73VK1R	Complete	transcript_1	208.7	169
BUSCOaEOG7NKZ0M	Complete	transcript_1	824.3	570
BUSCOaEOG7XX247	Complete	transcript_6	122.3	79
BUSCOaEOG7ZDD9G	Complete	transcript_3	338.8	242
BUSCOaEOG7B3D22	Complete	transcript_5	843.4	558
BUSCOaEOG75TZRM	Complete	transcript_6	1655.5	1125
BUSCOaEOG728N5M	Complete	transcript_5	848.6	441
BUSCOaEOG70KV4Z	Complete	transcript_3	403.4	201
BUSCOaEOG79M1V5	Complete	transcript_1	820	712
BUSCOaEOG76B9ZZ	Complete	transcript_3	536.5	354
BUSCOaEOG7J7BX3	Complete	transcript_5	245	153
BUSCOaEOG7J7BX5	Complete	transcript_6	161.5	182
BUSCOaEOG71GP8F	Complete	transcript_3	461.4	371
BUSCOaEOG74NHXH	Complete	transcript_6	410.5	212
BUSCOaEOG7J7BWD	Complete	transcript_6	623.4	388
BUSCOaEOG7RNXF3	Complete	transcript_4	383.9	337
BUSCOaEOG7ZDD9W	Complete	transcript_5	319.4	254
BUSCOaEOG7J7BWG	Complete	transcript_3	371.1	245
BUSCOaEOG7DRWH9	Complete	transcript_1	818.7	416
BUSCOaEOG7CKFN4	Complete	transcript_6	735.8	448
BUSCOaEOG7J7BWB	Complete	transcript_2	589.1	401
BUSCOaEOG7TJFZ3	Complete	transcript_1	896.6	553
BUSCOaEOG7NSPGX	Complete	transcript_4	495	343
BUSCOaEOG7Z0XC0	Complete	transcript_6	201.3	135
BUSCOaEOG7KDSR8	Complete	transcript_3	745.6	422
BUSCOaEOG7DRWH2	Complete	transcript_3	385	479
BUSCOaEOG7Z6NT2	Complete	transcript_4	226.8	153
BUSCOaEOG7Z3SK7	Complete	transcript_4	158.3	389
BUSCOaEOG7J4GP2	Complete	transcript_5	358.5	180
BUSCOaEOG7Z6NT6	Complete	transcript_3	49.4	77
BUSCOaEOG7CS645	Complete	transcript_4	384.3	677
BUSCOaEOG71PDRW	Complete	transcript_2	425.6	260
BUSCOaEOG7XQ9ND	Complete	transcript_5	373.2	191
BUSCOaEOG7WF0GN	Complete	transcript_4	903.7	567
BUSCOaEOG7X16Z0	Complete	transcript_4	174.8	248
BUSCOaEOG7SC13F	Complete	transcript_5	413	297
BUSCOaEOG7C33FQ	Complete	transcript_2	622.2	391
BUSCOaEOG7GJJV6	Complete	transcript_5	259.6	170
BUSCOaEOG7DZN1F	Complete	transcript_2	298.1	141
BUSCOaEOG7NH2TP	Complete	transcript_5	165.9	138
BUSCOaEOG7KHP1B	Complete	transcript_2	341.9	177
BUSCOaEOG7B0HST	Complete	transcript_5	1927	1095
BUSCOaEOG79SSCF	Complete	transcript_1	355.4	203
BUSCOaEOG7BD0RS	Complete	transcript_1	485.1	655
BUSCOaEOG7PCWZG	Complete	transcript_4	198	125
BUSCOaEOG7NWJR7	Complete	transcript_1	340.6	258
BUSCOaEOG7S2DCX	Complete	transcript_2	305.1	195
BUSCOaEOG7SC13W	Complete	transcript_4	333.7	237
BUSCOaEOG7GZ1SJ	Complete	transcript_6	356.8	246
BUSCOaEOG7SFWBV	Complete	transcript_1	235	191
BUSCOaEOG7GV5HP	Complete	transcript_3	724.2	474
BUSCOaEOG7X9TN4	Complete	transcript_4	889.2	483
BUSCOaEOG7X16XF	Complete	transcript_2	272.6	472
BUSCOaEOG7NKZ08	Complete	transcript_5	731.6	732
BUSCOaEOG7K9XHD	Complete	transcript_4	597.7	419
BUSCOaEOG7S2DCV	Complete	transcript_6	327.8	381
BUSCOaEOG7K9XHF	Complete	transcript_2	735.5	452
BUSCOaEOG764KHV	Complete	transcript_1	256.8	223
BUSCOaEOG7201H3	Complete	transcript_5	246.7	200
BUSCOaEOG75R3JJ	Complete	transcript_4	412.6	210
BUSCOaEOG7K9XHZ	Complete	transcript_5	250.3	108
BUSCOaEOG7CZXKK	Complete	transcript_3	808.4	552
BUSCOaEOG7201H7	Complete	transcript_1	56.5	74
BUSCOaEOG7MM7NJ	Complete	transcript_5	363	133
BUSCOaEOG78MBG6	Complete	transcript_4	648.8	447
BUSCOaEOG73RPS7	Complete	transcript_6	374.4	249
BUSCOaEOG7B689P	Complete	transcript_2	808.7	761
BUSCOaEOG7DP186	Complete	transcript_1	452.8	231
BUSCOaEOG7V4PCN	Complete	transcript_6	370.6	522
BUSCOaEOG7NSPJ3	Complete	transcript_4	224	105
BUSCOaEOG7RVNZ4	Complete	transcript_2	180.4	87
BUSCOaEOG71CT1P	Complete	transcript_1	496.5	306
BUSCOaEOG78DM23	Complete	transcript_3	121.4	157
BUSCOaEOG7S58MB	Complete	transcript_5	696.8	707
BUSCOaEOG7R5K7X	Complete	transcript_4	312.7	185
BUSCOaEOG73ZF90	Complete	transcript_4	228.4	136
BUSCOaEOG77DWM1	Complete	transcript_6	519	368
BUSCOaEOG7WTGGD	Complete	transcript_5	268.7	299
BUSCOaEOG7V7JNK	Complete	transcript_2	433.4	535
BUSCOaEOG725RX8	Complete	transcript_4	488.7	244
BUSCOaEOG700MPQ	Complete	transcript_1	226.6	165
BUSCOaEOG7JQQ2G	Complete	transcript_3	582	661
BUSCOaEOG70KV45	Complete	transcript_3	580.5	368
BUSCOaEOG7429H7	Complete	transcript_2	392.7	195
BUSCOaEOG7BD0T8	Complete	transcript_3	310.1	149
BUSCOaEOG7BD0T9	Complete	transcript_1	214.3	141
BUSCOaEOG7Z0X9V	Complete	transcript_3	483.5	318
BUSCOaEOG7VF93Z	Complete	transcript_4	531.4	283
BUSCOaEOG7G52WC	Complete	transcript_3	229.9	186
BUSCOaEOG74NHZB	Complete	transcript_1	263.2	169
BUSCOaEOG7QZTS9	Complete	transcript_4	167.3	134
BUSCOaEOG74Z4N2	Complete	transcript_1	332.8	306
BUSCOaEOG799F5H	Complete	transcript_6	354.8	275
BUSCOaEOG7G52WK	Complete	transcript_5	237.1	148
BUSCOaEOG7RG5XT	Complete	transcript_6	423.9	350
BUSCOaEOG7GJJTX	Complete	transcript_6	302.6	207
BUSCOaEOG7B94KB	Complete	transcript_6	324	145
BUSCOaEOG761Q81	Complete	transcript_5	552.3	745
BUSCOaEOG7FC3XV	Complete	transcript_5	888.5	430
BUSCOaEOG786VJ2	Complete	transcript_4	192.4	131
BUSCOaEOG7H1X13	Complete	transcript_1	616.1	410
BUSCOaEOG7H1X14	Complete	transcript_1	362.8	290
BUSCOaEOG7GJJTN	Complete	transcript_6	519.6	332
BUSCOaEOG7GJJTM	Complete	transcript_1	265.3	178
BUSCOaEOG7GBTC7	Complete	transcript_3	361.4	202
BUSCOaEOG78MBH7	Complete	transcript_6	284.3	135
BUSCOaEOG7TR6DQ	Complete	transcript_4	969	683
BUSCOaEOG7H1X1J	Complete	transcript_2	392.7	206
BUSCOaEOG76QSZG	Complete	transcript_3	385.5	177
BUSCOaEOG7GJJT6	Complete	transcript_5	677.8	450
BUSCOaEOG718XSN	Complete	transcript_4	538.9	277
BUSCOaEOG7HXR6G	Complete	transcript_5	240.8	117
BUSCOaEOG7DVRR0	Complete	transcript_4	1373	678
BUSCOaEOG796JWN	Complete	transcript_3	884	473
BUSCOaEOG7JXFMC	Complete	transcript_4	155	106
BUSCOaEOG7Q30MD	Complete	transcript_6	217.1	400
BUSCOaEOG7MHCBW	Complete	transcript_4	949	506
BUSCOaEOG7VN1JS	Complete	transcript_1	1424.2	695
BUSCOaEOG793PQ2	Complete	transcript_2	493.4	312
BUSCOaEOG718XSP	Complete	transcript_2	578.1	274
BUSCOaEOG7BWC0D	Complete	transcript_1	423.4	306
BUSCOaEOG7FG05S	Complete	transcript_6	882.6	452
BUSCOaEOG7Z6NV0	Complete	transcript_5	312	147
BUSCOaEOG7HTVZ9	Complete	transcript_4	301.6	195
BUSCOaEOG7FG05V	Complete	transcript_3	464.7	702
BUSCOaEOG7GR99R	Complete	transcript_5	271.7	213
BUSCOaEOG7W780N	Complete	transcript_5	1085	621
BUSCOaEOG7ZDD8D	Complete	transcript_4	1070.3	510
BUSCOaEOG7C8TWW	Complete	transcript_1	1186.3	906
BUSCOaEOG74JNNV	Complete	transcript_4	871.4	590
BUSCOaEOG7R5K79	Complete	transcript_5	228.8	207
BUSCOaEOG7T5022	Complete	transcript_6	187.4	119
BUSCOaEOG7W4CRJ	Complete	transcript_1	2026	1176
BUSCOaEOG7C0772	Complete	transcript_6	625.9	330
BUSCOaEOG738BJT	Complete	transcript_4	817.9	400
BUSCOaEOG7P396B	Complete	transcript_1	902	409
BUSCOaEOG7TBQH3	Complete	transcript_3	317.9	207
BUSCOaEOG70KV4Q	Complete	transcript_1	270.2	197
BUSCOaEOG74V8F0	Complete	transcript_6	355.5	166
BUSCOaEOG7VXNB2	Complete	transcript_2	416.7	192
BUSCOaEOG7M116Z	Complete	transcript_4	360.1	191
BUSCOaEOG7S58M2	Complete	transcript_6	989	521
BUSCOaEOG70KV4X	Complete	transcript_6	237.7	160
BUSCOaEOG7481ZM	Complete	transcript_6	577.3	417
BUSCOaEOG7Q04CW	Complete	transcript_4	146.6	84
BUSCOaEOG7XQ9KW	Complete	transcript_3	825.2	512
BUSCOaEOG7DG8SH	Complete	transcript_3	801.7	496
BUSCOaEOG7GFPKR	Complete	transcript_5	614.3	278
BUSCOaEOG7TBQH0	Complete	transcript_1	447.5	297
BUSCOaEOG7D2SVC	Complete	transcript_5	384.6	370
BUSCOaEOG71W57Q	Complete	transcript_4	351.7	300
BUSCOaEOG7MDH4C	Complete	transcript_6	702.5	331
BUSCOaEOG7R8FGN	Complete	transcript_6	412.9	269
BUSCOaEOG7PSCW3	Complete	transcript_4	352.4	444
BUSCOaEOG7R8FFK	Complete	transcript_5	416.3	259
BUSCOaEOG7N6G1S	Complete	transcript_2	1123.6	589
BUSCOaEOG7TFKR9	Complete	transcript_1	405.6	244
BUSCOaEOG7QZTR7	Complete	transcript_5	721.9	333
BUSCOaEOG7C0766	Complete	transcript_2	815.1	915
BUSCOaEOG7R8FGX	Complete	transcript_3	251.8	169
BUSCOaEOG7GFPKB	Complete	transcript_1	605.3	360
BUSCOaEOG7WTGFZ	Complete	transcript_5	149.1	212
BUSCOaEOG7QVZHP	Complete	transcript_2	391.5	245
BUSCOaEOG7ZQ11H	Complete	transcript_4	393.8	242
BUSCOaEOG76QSZT	Complete	transcript_6	262.8	151
BUSCOaEOG7ZQ11F	Complete	transcript_3	350	178
BUSCOaEOG7MT03B	Complete	transcript_4	455.9	292
BUSCOaEOG7GFPKK	Complete	transcript_3	513.5	286
BUSCOaEOG7VBDVR	Complete	transcript_2	545.9	315
BUSCOaEOG7W7826	Complete	transcript_5	254.4	140
BUSCOaEOG7W7827	Complete	transcript_3	236.5	135
BUSCOaEOG7HFCZQ	Complete	transcript_4	791	793
BUSCOaEOG7BSGR5	Complete	transcript_4	280.4	222
BUSCOaEOG7X435F	Complete	transcript_5	827.8	526
BUSCOaEOG7BWC0S	Complete	transcript_5	335.1	242
BUSCOaEOG7RG5ZP	Complete	transcript_6	457.5	475
BUSCOaEOG7RG5ZQ	Complete	transcript_6	341.8	194
BUSCOaEOG7X435K	Complete	transcript_5	657.9	339
BUSCOaEOG76F67F	Complete	transcript_2	471.2	335
BUSCOaEOG7XT5VB	Complete	transcript_5	332	385
BUSCOaEOG7WHVR3	Complete	transcript_6	365	213
BUSCOaEOG71W581	Complete	transcript_1	270.1	169
BUSCOaEOG72VVNT	Complete	transcript_4	197	101
BUSCOaEOG7QCMBK	Complete	transcript_2	186	136
BUSCOaEOG7K728M	Complete	transcript_4	586.5	485
BUSCOaEOG7TXXWV	Complete	transcript_3	939.6	460
BUSCOaEOG7VTS21	Complete	transcript_4	710.3	609
BUSCOaEOG7DCDJJ	Complete	transcript_1	765.6	516
BUSCOaEOG79H5N4	Complete	transcript_2	476.6	285
BUSCOaEOG7TXXWZ	Complete	transcript_5	640.9	372
BUSCOaEOG7BSGSM	Complete	transcript_5	194.8	127
BUSCOaEOG78Q6R4	Complete	transcript_4	356.7	181
BUSCOaEOG73C6VD	Complete	transcript_2	244.9	123
BUSCOaEOG710B2D	Complete	transcript_3	596.7	577
BUSCOaEOG7WHVRC	Complete	transcript_1	301.6	285
BUSCOaEOG7G52WD	Complete	transcript_1	292.8	211
BUSCOaEOG7HTW09	Complete	transcript_2	151.6	460
BUSCOaEOG7HR0QR	Complete	transcript_5	143.2	100
BUSCOaEOG7VF93Q	Complete	transcript_4	653.5	354
BUSCOaEOG7FNQNF	Complete	transcript_2	734	698
BUSCOaEOG77DWN1	Complete	transcript_4	384.9	225
BUSCOaEOG7N0QM8	Complete	transcript_3	227.6	184
BUSCOaEOG79D9FG	Complete	transcript_6	203.8	127
BUSCOaEOG7W1HHW	Complete	transcript_6	1017.9	692
BUSCOaEOG7ZQ0ZZ	Complete	transcript_1	698.2	433
BUSCOaEOG7QCMB1	Complete	transcript_3	538.8	315
BUSCOaEOG7VQWTJ	Complete	transcript_4	777.4	375
BUSCOaEOG7VQWTK	Complete	transcript_4	519.7	397
BUSCOaEOG7X6ZD8	Complete	transcript_4	715.1	411
BUSCOaEOG79SSCC	Complete	transcript_3	398.7	185
BUSCOaEOG7R8FGW	Complete	transcript_3	392.3	182
BUSCOaEOG7Q04CK	Complete	transcript_4	254.1	189
BUSCOaEOG79H5NW	Complete	transcript_5	299.2	232
BUSCOaEOG7GR9BH	Complete	transcript_1	241.7	170
BUSCOaEOG7X6ZD7	Complete	transcript_1	192.7	209
BUSCOaEOG7HR0QM	Complete	transcript_4	314.4	174
BUSCOaEOG7BPMH0	Complete	transcript_4	461.2	180
BUSCOaEOG75R3KD	Complete	transcript_1	263.4	166
BUSCOaEOG74Z4NV	Complete	transcript_4	300.5	257
BUSCOaEOG7GFPK3	Complete	transcript_1	585.3	465
BUSCOaEOG7FRKZW	Complete	transcript_2	229.5	141
BUSCOaEOG7PW83Z	Complete	transcript_6	392.9	262
BUSCOaEOG75JC25	Complete	transcript_1	1119.7	598
BUSCOaEOG7XHK5V	Complete	transcript_4	78.3	85
BUSCOaEOG76XJDT	Complete	transcript_6	400.7	316
BUSCOaEOG7FVG4R	Complete	transcript_6	797.3	380
BUSCOaEOG70D3NG	Complete	transcript_3	862.8	945
BUSCOaEOG722WPK	Complete	transcript_6	543.3	389
BUSCOaEOG7F87PR	Complete	transcript_1	163.1	729
BUSCOaEOG7PW83H	Complete	transcript_4	1033.1	510
BUSCOaEOG79WNKF	Complete	transcript_6	856.9	460
BUSCOaEOG7P0F0Q	Complete	transcript_6	226.8	153
BUSCOaEOG70D3NQ	Complete	transcript_6	257.9	244
BUSCOaEOG7R8FG0	Complete	transcript_2	574	405
BUSCOaEOG78Q6R0	Complete	transcript_6	394.4	219
BUSCOaEOG7ZSW8B	Complete	transcript_3	358.9	278
BUSCOaEOG7R8FG6	Complete	transcript_1	526.2	293
BUSCOaEOG7PW857	Complete	transcript_4	182.5	130
BUSCOaEOG77QH9K	Complete	transcript_4	839	442
BUSCOaEOG7FZBDH	Complete	transcript_3	298.1	239
BUSCOaEOG73JZBF	Complete	transcript_4	179.4	141
BUSCOaEOG7XX23T	Complete	transcript_5	338.2	197
BUSCOaEOG7KMJ7Z	Complete	transcript_6	273.5	417
BUSCOaEOG7KMJ7G	Complete	transcript_3	420.9	270
BUSCOaEOG77DWKT	Complete	transcript_5	1078.3	678
BUSCOaEOG7M3WFG	Complete	transcript_2	376.2	254
BUSCOaEOG7XQ9MB	Complete	transcript_6	331.7	296
BUSCOaEOG73RPRQ	Complete	transcript_1	321.8	205
BUSCOaEOG7GNF1K	Complete	transcript_3	505	999
BUSCOaEOG7JMTVX	Complete	transcript_2	172.6	147
BUSCOaEOG75N79F	Complete	transcript_6	773.1	385
BUSCOaEOG7FNQPF	Complete	transcript_3	681.6	383
BUSCOaEOG7QKBRX	Complete	transcript_5	1167.9	950
BUSCOaEOG77QH9R	Complete	transcript_5	543.7	562
BUSCOaEOG7MM7MK	Complete	transcript_6	318.7	273
BUSCOaEOG72K7Z1	Complete	transcript_5	219.8	156
BUSCOaEOG7Q30M5	Complete	transcript_1	536.7	269
BUSCOaEOG767FSK	Complete	transcript_6	182.7	116
BUSCOaEOG7WMQZP	Complete	transcript_2	585.4	433
BUSCOaEOG7FRKXM	Complete	transcript_4	304.9	281
BUSCOaEOG77DWNG	Complete	transcript_6	445.2	246
BUSCOaEOG78WZ6V	Complete	transcript_4	277.5	203
BUSCOaEOG7RC9PH	Complete	transcript_4	220.8	307
BUSCOaEOG7VTS23	Complete	transcript_5	831	548
BUSCOaEOG7MWVCB	Complete	transcript_4	139.7	165
BUSCOaEOG7N3KSK	Complete	transcript_5	1256.4	672
BUSCOaEOG73C6TG	Complete	transcript_6	688.5	451
BUSCOaEOG7VTS26	Complete	transcript_4	347.8	407
BUSCOaEOG75BMN6	Complete	transcript_6	154.1	128
BUSCOaEOG70GZVV	Complete	transcript_1	875.2	561
BUSCOaEOG7JB759	Complete	transcript_2	220.8	158
BUSCOaEOG71369H	Complete	transcript_1	903.4	497
BUSCOaEOG7FC3Z5	Complete	transcript_6	466.6	323
BUSCOaEOG7T23S4	Complete	transcript_1	453.8	340
BUSCOaEOG7JMTW1	Complete	transcript_5	245.6	123
BUSCOaEOG74RD56	Complete	transcript_6	680.8	428
BUSCOaEOG703GZ4	Complete	transcript_5	274.4	178
BUSCOaEOG7B689F	Complete	transcript_2	625.9	460
BUSCOaEOG77X7T5	Complete	transcript_6	479.8	306
BUSCOaEOG7HJ876	Complete	transcript_6	400	297
BUSCOaEOG7GV5K5	Complete	transcript_5	305.1	150
BUSCOaEOG703GZ9	Complete	transcript_5	249.6	133
BUSCOaEOG7GV5K1	Complete	transcript_4	246.8	148
BUSCOaEOG7C5ZPC	Complete	transcript_6	551	389
BUSCOaEOG79M1WW	Complete	transcript_4	287.2	207
BUSCOaEOG7T23SX	Complete	transcript_5	158.6	111
BUSCOaEOG7VQWVF	Complete	transcript_4	90.4	246
BUSCOaEOG7FRKX8	Complete	transcript_4	418.8	403
BUSCOaEOG78MBFT	Complete	transcript_3	676.3	667
BUSCOaEOG7MM7MZ	Complete	transcript_2	381	246
BUSCOaEOG7FC3ZW	Complete	transcript_4	333.3	197
BUSCOaEOG7CS64N	Complete	transcript_4	649.7	290
BUSCOaEOG767FS3	Complete	transcript_2	253.7	156
BUSCOaEOG7FRKX6	Complete	transcript_5	493.5	294
BUSCOaEOG7097F8	Complete	transcript_1	263.2	158
BUSCOaEOG7T23SW	Complete	transcript_5	209.6	173
BUSCOaEOG7B68BN	Complete	transcript_3	212.9	107
BUSCOaEOG7ZM4S4	Complete	transcript_4	420.4	252
BUSCOaEOG7QCMBD	Complete	transcript_6	268.5	165
BUSCOaEOG7P65G2	Complete	transcript_3	279	174
BUSCOaEOG7C8TZH	Complete	transcript_6	379.2	184
BUSCOaEOG75N799	Complete	transcript_4	433.8	482
BUSCOaEOG7J4GNG	Complete	transcript_2	641.3	333
BUSCOaEOG7B3D37	Complete	transcript_3	348.6	203
BUSCOaEOG75XV1C	Complete	transcript_1	345.6	241
BUSCOaEOG7XHK3Z	Complete	transcript_1	1009.9	527
BUSCOaEOG7XX232	Complete	transcript_1	762.5	390
BUSCOaEOG77QHC8	Complete	transcript_5	240.1	170
BUSCOaEOG70GZX4	Complete	transcript_3	282.5	154
BUSCOaEOG72P45Q	Complete	transcript_3	245.3	118
BUSCOaEOG7F2H81	Complete	transcript_1	352	227
BUSCOaEOG7V1T5D	Complete	transcript_6	464.8	231
BUSCOaEOG7BWC1G	Complete	transcript_2	216.6	117
BUSCOaEOG7QVZJK	Complete	transcript_6	348.1	169
BUSCOaEOG7NWJQD	Complete	transcript_3	304.2	247
BUSCOaEOG7J1MD4	Complete	transcript_2	606.2	472
BUSCOaEOG7BPMGB	Complete	transcript_5	786.7	841
BUSCOaEOG7H7NGW	Complete	transcript_4	532.1	325
BUSCOaEOG7XX23C	Complete	transcript_2	542.2	265
BUSCOaEOG79PX3M	Complete	transcript_1	841.3	419
BUSCOaEOG74FSG2	Complete	transcript_1	380.6	181
BUSCOaEOG7GR98G	Complete	transcript_5	525.3	791
BUSCOaEOG7QS38G	Complete	transcript_6	661.8	397
BUSCOaEOG7QS38D	Complete	transcript_3	572	311
BUSCOaEOG7TR6GQ	Complete	transcript_2	116.8	98
BUSCOaEOG7W1HKM	Complete	transcript_2	198.4	130
BUSCOaEOG7HXR5C	Complete	transcript_6	715.7	429
BUSCOaEOG710B2R	Complete	transcript_4	232.1	182
BUSCOaEOG710B2T	Complete	transcript_1	523.9	362
BUSCOaEOG72P45P	Complete	transcript_5	288.6	132
BUSCOaEOG728N6C	Complete	transcript_6	410.4	255
BUSCOaEOG7C8TX7	Complete	transcript_3	717.7	591
BUSCOaEOG7481Z6	Complete	transcript_4	941.7	499
BUSCOaEOG7RK269	Complete	transcript_4	518.9	339
BUSCOaEOG7FG06B	Complete	transcript_5	387.4	262
BUSCOaEOG7TV2NP	Complete	transcript_3	1082	671
BUSCOaEOG790TFH	Complete	transcript_6	409.6	280
BUSCOaEOG710B2N	Complete	transcript_4	745.7	597
BUSCOaEOG710B2C	Complete	transcript_1	444.4	188
BUSCOaEOG79PX47	Complete	transcript_1	369.8	212
BUSCOaEOG7MQ3V1	Complete	transcript_5	1138.9	564
BUSCOaEOG7QP70N	Complete	transcript_2	537.5	663
BUSCOaEOG7JQQ37	Complete	transcript_6	400.2	231
BUSCOaEOG7162K0	Complete	transcript_5	419.3	322
BUSCOaEOG79D9D1	Complete	transcript_6	598.5	308
BUSCOaEOG7XX22M	Complete	transcript_5	164	363
BUSCOaEOG7Z3SKW	Complete	transcript_5	407.1	202
BUSCOaEOG7HN4GG	Complete	transcript_3	468.4	326
BUSCOaEOG7G52X4	Complete	transcript_6	192.3	84
BUSCOaEOG7Z0XBG	Complete	transcript_6	434.1	261
BUSCOaEOG7HFD0R	Complete	transcript_3	236.6	247
BUSCOaEOG7JQQ38	Complete	transcript_1	357.3	182
BUSCOaEOG7ZSW7V	Complete	transcript_1	240.6	276
BUSCOaEOG72S0DN	Complete	transcript_3	233.4	148
BUSCOaEOG7HBHRH	Complete	transcript_5	410.8	225
BUSCOaEOG71PDQP	Complete	transcript_5	1919.3	995
BUSCOaEOG7K462H	Complete	transcript_4	322.9	170
BUSCOaEOG7V4PFD	Complete	transcript_6	179.4	119
BUSCOaEOG7KDSRG	Complete	transcript_4	507.2	310
BUSCOaEOG7KDSRM	Complete	transcript_4	470.9	293
BUSCOaEOG7097DX	Complete	transcript_3	326.1	356
BUSCOaEOG7ND6JN	Complete	transcript_4	182.7	136
BUSCOaEOG7N6G31	Complete	transcript_5	292.4	261
BUSCOaEOG7Q5VV5	Complete	transcript_6	380.8	212
BUSCOaEOG7GNF1Q	Complete	transcript_3	792.1	502
BUSCOaEOG7HN4GQ	Complete	transcript_6	262.7	181
BUSCOaEOG7SVC9F	Complete	transcript_3	407	257
BUSCOaEOG7SVC98	Complete	transcript_2	156.2	233
BUSCOaEOG7Q30KR	Complete	transcript_1	573	472
BUSCOaEOG73VK0B	Complete	transcript_1	919.3	508
BUSCOaEOG7M9MXR	Complete	transcript_5	340.5	167
BUSCOaEOG73JZ98	Complete	transcript_3	521.6	288
BUSCOaEOG7K4621	Complete	transcript_5	394.8	198
BUSCOaEOG7Z9J1C	Complete	transcript_1	1188.8	756
BUSCOaEOG7Q5VVB	Complete	transcript_6	381.9	214
BUSCOaEOG799F5M	Complete	transcript_4	371.6	211
BUSCOaEOG7SJRK0	Complete	transcript_4	209.8	967
BUSCOaEOG7JHZKF	Complete	transcript_1	664.9	350
BUSCOaEOG77TCJZ	Complete	transcript_4	690	366
BUSCOaEOG7162KG	Complete	transcript_5	294	212
BUSCOaEOG75XV2H	Complete	transcript_4	203.5	123
BUSCOaEOG73VK0S	Complete	transcript_3	882.3	336
BUSCOaEOG7NKZ1X	Complete	transcript_3	414.8	588
BUSCOaEOG74RD5N	Complete	transcript_3	447.9	320
BUSCOaEOG7Q30KM	Complete	transcript_2	899	534
BUSCOaEOG7C33GJ	Complete	transcript_6	354.6	159
BUSCOaEOG7JF3CH	Complete	transcript_3	303.9	242
BUSCOaEOG78HG8B	Complete	transcript_1	218.5	168
BUSCOaEOG7H4S95	Complete	transcript_1	246.6	150
BUSCOaEOG76BB0R	Complete	transcript_1	475.9	214
BUSCOaEOG7ZDD8G	Complete	transcript_5	551.2	303
BUSCOaEOG7FG067	Complete	transcript_1	409.7	270
BUSCOaEOG7H1X26	Complete	transcript_6	221.7	103
BUSCOaEOG7MQ3VG	Complete	transcript_2	616.6	438
BUSCOaEOG7QKBTW	Complete	transcript_4	186.3	148
BUSCOaEOG7ZH8HH	Complete	transcript_6	872.7	391
BUSCOaEOG7DK51X	Complete	transcript_3	500.5	274
BUSCOaEOG725S05	Complete	transcript_1	309.2	347
BUSCOaEOG7RNXG4	Complete	transcript_5	232	129
BUSCOaEOG7N6G2R	Complete	transcript_5	407.6	288
BUSCOaEOG7W782Q	Complete	transcript_4	268.7	137
BUSCOaEOG7ZDD8T	Complete	transcript_2	429	362
BUSCOaEOG7WB499	Complete	transcript_6	279	129
BUSCOaEOG7Z3SJJ	Complete	transcript_2	606.7	591
BUSCOaEOG7XDPW5	Complete	transcript_3	835.3	400
BUSCOaEOG78Q6R5	Complete	transcript_3	411.2	159
BUSCOaEOG72CHFR	Complete	transcript_6	214	135
BUSCOaEOG7ZDD92	Complete	transcript_6	361.5	249
BUSCOaEOG70PQBF	Complete	transcript_4	843.6	746
BUSCOaEOG7CZXMK	Complete	transcript_6	408.6	273
BUSCOaEOG7CZXMH	Complete	transcript_2	199.6	175
BUSCOaEOG7HBHQM	Complete	transcript_6	588.7	367
BUSCOaEOG77HRTW	Complete	transcript_2	656.7	401
BUSCOaEOG7BKR8T	Complete	transcript_5	140.9	99
BUSCOaEOG7HBHQC	Complete	transcript_3	770.7	521
BUSCOaEOG7K7290	Complete	transcript_5	463.4	216
BUSCOaEOG78Q6RH	Complete	transcript_3	125	89
BUSCOaEOG7H4S7T	Complete	transcript_4	461	224
BUSCOaEOG73G32T	Complete	transcript_6	347.7	199
BUSCOaEOG7N3KVP	Complete	transcript_6	215.3	149
BUSCOaEOG78MBJ3	Complete	transcript_1	228	125
BUSCOaEOG799F49	Complete	transcript_3	1235.4	821
BUSCOaEOG73G32M	Complete	transcript_1	544.7	288
BUSCOaEOG7QZTRJ	Complete	transcript_4	383.3	309
BUSCOaEOG72S0D3	Complete	transcript_1	386.8	268
BUSCOaEOG71PDSB	Complete	transcript_5	308.7	177
BUSCOaEOG7Q04CG	Complete	transcript_5	452.1	281
BUSCOaEOG7ZH8J8	Complete	transcript_1	170.8	198
BUSCOaEOG7RZJ58	Complete	transcript_6	515.5	341
BUSCOaEOG78DM1X	Complete	transcript_6	186.9	105
BUSCOaEOG7HXR61	Complete	transcript_1	486.4	543
BUSCOaEOG7C5ZPF	Complete	transcript_5	903.9	476
BUSCOaEOG79H5NR	Complete	transcript_6	335	160
BUSCOaEOG7520X0	Complete	transcript_5	304.2	165
BUSCOaEOG7P397X	Complete	transcript_1	163.2	133
BUSCOaEOG7Q8R3Q	Complete	transcript_2	122.1	70
BUSCOaEOG700MQ2	Complete	transcript_3	506.2	318
BUSCOaEOG7201HK	Complete	transcript_4	305.3	154
BUSCOaEOG75R3M5	Complete	transcript_5	131.2	104
BUSCOaEOG7P397B	Complete	transcript_5	278	181
BUSCOaEOG7PGS6D	Complete	transcript_2	201.9	123
BUSCOaEOG73ZF8F	Complete	transcript_1	154.8	212
BUSCOaEOG77MN2K	Complete	transcript_6	989.2	375
BUSCOaEOG7W781N	Complete	transcript_6	536.4	295
BUSCOaEOG7WMR0J	Complete	transcript_3	367.5	207
BUSCOaEOG74BX73	Complete	transcript_1	383	190
BUSCOaEOG7MT02X	Complete	transcript_6	751.1	558
BUSCOaEOG7TJFXX	Complete	transcript_3	780.4	605
BUSCOaEOG7DCDM3	Complete	transcript_1	100.9	116
BUSCOaEOG7GFPJX	Complete	transcript_3	565.8	532
BUSCOaEOG7PGS60	Complete	transcript_1	386.9	175
BUSCOaEOG7R5K6C	Complete	transcript_4	1441.6	882
BUSCOaEOG732M3P	Complete	transcript_4	371.5	202
BUSCOaEOG7B3D2H	Complete	transcript_5	113.6	161
BUSCOaEOG7Q04CM	Complete	transcript_5	350.6	178
BUSCOaEOG7FC406	Complete	transcript_3	200.4	121
BUSCOaEOG7WMR0P	Complete	transcript_2	414.2	190
BUSCOaEOG7X9TMS	Complete	transcript_3	2127	1016
BUSCOaEOG7CCQ4W	Complete	transcript_5	169.9	530
BUSCOaEOG7WMR0W	Complete	transcript_5	307.1	158
BUSCOaEOG7RZJ5B	Complete	transcript_6	368.7	233
BUSCOaEOG7201GJ	Complete	transcript_6	674.4	364
BUSCOaEOG732M4Q	Complete	transcript_3	210	139
BUSCOaEOG7GNF2F	Complete	transcript_3	492.1	286
BUSCOaEOG75R3KC	Complete	transcript_1	189.9	98
BUSCOaEOG7ZWRGC	Complete	transcript_5	693.3	312
BUSCOaEOG7JMTTQ	Complete	transcript_2	571.6	401
BUSCOaEOG7S2DD2	Complete	transcript_3	328	230
BUSCOaEOG74RD5W	Complete	transcript_6	404.7	234
BUSCOaEOG71PDS0	Complete	transcript_5	242.2	230
BUSCOaEOG7748XM	Complete	transcript_3	174	143
BUSCOaEOG76QT04	Complete	transcript_4	241.2	117
BUSCOaEOG7201GX	Complete	transcript_6	396.7	285
BUSCOaEOG7ZWRGW	Complete	transcript_5	395.3	207
BUSCOaEOG7G52VW	Complete	transcript_5	522.8	251
BUSCOaEOG7KT8PW	Complete	transcript_1	445.1	234
BUSCOaEOG7X16WT	Complete	transcript_3	3643	1890
BUSCOaEOG7ZWRFX	Complete	transcript_6	830.5	538
BUSCOaEOG7J1MF8	Complete	transcript_6	347.8	276
BUSCOaEOG799F4S	Complete	transcript_2	667.1	422
BUSCOaEOG7HBHSC	Complete	transcript_3	228	120
BUSCOaEOG7GBTCD	Complete	transcript_2	383.2	207
BUSCOaEOG74BX7P	Complete	transcript_3	118.2	260
BUSCOaEOG7WHVQB	Complete	transcript_4	606.9	389
BUSCOaEOG7SZ7H3	Complete	transcript_3	1415.1	870
BUSCOaEOG7M9MWV	Complete	transcript_1	464.2	236
BUSCOaEOG7S2DF0	Complete	transcript_3	206.4	88
BUSCOaEOG71GP95	Complete	transcript_4	149.6	126
BUSCOaEOG7S84VV	Complete	transcript_4	293.3	320
BUSCOaEOG74NHWV	Complete	transcript_5	1077.8	596
BUSCOaEOG7CCQ6B	Complete	transcript_5	296.1	203
BUSCOaEOG7X6ZF1	Complete	transcript_6	494.8	252
BUSCOaEOG7Z6NS7	Complete	transcript_5	354.5	507
BUSCOaEOG78409F	Complete	transcript_2	423.7	350
BUSCOaEOG79SSBN	Complete	transcript_3	574.4	385
BUSCOaEOG74Z4M9	Complete	transcript_6	1837.6	963
BUSCOaEOG74BX7H	Complete	transcript_5	262.7	144
BUSCOaEOG7PKND1	Complete	transcript_5	425	376
BUSCOaEOG70SKNF	Complete	transcript_2	206.5	149
BUSCOaEOG7TBQGW	Complete	transcript_5	208.1	265
BUSCOaEOG754W4B	Complete	transcript_1	573.8	272
BUSCOaEOG7KX4XT	Complete	transcript_1	363.6	303
BUSCOaEOG79WNKK	Complete	transcript_1	821.3	420
BUSCOaEOG7HJ880	Complete	transcript_2	200.7	152
BUSCOaEOG7T5017	Complete	transcript_6	376.4	247
BUSCOaEOG7W4CT0	Complete	transcript_1	322.4	295
BUSCOaEOG7SRH2Q	Complete	transcript_1	267.6	176
BUSCOaEOG7XHK4S	Complete	transcript_4	535.9	224
BUSCOaEOG7ZSW8F	Complete	transcript_4	213.8	150
BUSCOaEOG754W4M	Complete	transcript_3	298.6	256
BUSCOaEOG7B689G	Complete	transcript_1	329.5	249
BUSCOaEOG754W4S	Complete	transcript_5	316.4	175
BUSCOaEOG7DP187	Complete	transcript_4	728.3	545
BUSCOaEOG70WFT4	Complete	transcript_5	1782.3	1009
BUSCOaEOG710B2G	Complete	transcript_6	511.4	395
BUSCOaEOG7M9MXT	Complete	transcript_4	170	77
BUSCOaEOG7QS37Z	Complete	transcript_4	662.1	393
BUSCOaEOG796JXV	Complete	transcript_1	223.9	221
BUSCOaEOG79WNKR	Complete	transcript_4	625	387
BUSCOaEOG7SNMV4	Complete	transcript_6	264.5	122
BUSCOaEOG7DZN0C	Complete	transcript_3	772.8	461
BUSCOaEOG738BK8	Complete	transcript_2	619.1	343
BUSCOaEOG7201H4	Complete	transcript_6	298.7	218
BUSCOaEOG74FSG3	Complete	transcript_6	385.8	188
BUSCOaEOG7SFWBP	Complete	transcript_6	327.1	187
BUSCOaEOG7SNMVM	Complete	transcript_1	163.6	72
BUSCOaEOG784084	Complete	transcript_6	1077.1	504
BUSCOaEOG738BK4	Complete	transcript_1	348.8	203
BUSCOaEOG784081	Complete	transcript_1	1110	584
BUSCOaEOG7ZQ10S	Complete	transcript_1	477.1	351
BUSCOaEOG7QKBSV	Complete	transcript_5	520.9	342
BUSCOaEOG70KV54	Complete	transcript_4	397	184
BUSCOaEOG754W47	Complete	transcript_4	486.1	275
BUSCOaEOG7QP71W	Complete	transcript_4	271.8	204
BUSCOaEOG7FJVDM	Complete	transcript_1	254.5	393
BUSCOaEOG7NSPGF	Complete	transcript_2	910.9	463
BUSCOaEOG7SNMVP	Complete	transcript_4	125.6	145
BUSCOaEOG79WNK4	Complete	transcript_6	1343.1	781
BUSCOaEOG77B1C1	Complete	transcript_3	198.9	175
BUSCOaEOG77B1C0	Complete	transcript_2	706.1	477
BUSCOaEOG7R8FFX	Complete	transcript_1	627.4	286
BUSCOaEOG7HJ87D	Complete	transcript_3	312.6	179
BUSCOaEOG7MWVBQ	Complete	transcript_4	626.8	388
BUSCOaEOG74BX70	Complete	transcript_3	319.9	237
BUSCOaEOG7SZ7HR	Complete	transcript_5	687.9	385
BUSCOaEOG7TV2P9	Complete	transcript_2	474.8	318
BUSCOaEOG7JXFKB	Complete	transcript_1	335.3	358
BUSCOaEOG7TV2P5	Complete	transcript_3	421.1	302
BUSCOaEOG7JTK98	Complete	transcript_1	673.9	500
BUSCOaEOG7N3KTW	Complete	transcript_1	388.1	209
BUSCOaEOG7G52W1	Complete	transcript_4	816.6	607
BUSCOaEOG7N3KTR	Complete	transcript_1	338.8	161
BUSCOaEOG7RC9QT	Complete	transcript_2	228	160
BUSCOaEOG754W45	Complete	transcript_1	570.4	347
BUSCOaEOG77754W	Complete	transcript_2	242.7	201
BUSCOaEOG7HJ86F	Complete	transcript_2	830.6	432
BUSCOaEOG7M9MWH	Complete	transcript_6	500.6	390
BUSCOaEOG7JXFKS	Complete	transcript_6	270.5	188
BUSCOaEOG7VXN8P	Complete	transcript_5	2169.5	1059
BUSCOaEOG767FRQ	Complete	transcript_6	330.5	264
BUSCOaEOG7429HH	Complete	transcript_4	309.2	199
BUSCOaEOG7QCM98	Complete	transcript_2	973	523
BUSCOaEOG7455RV	Complete	transcript_4	198.7	113
BUSCOaEOG725RZ8	Complete	transcript_4	245	407
BUSCOaEOG7RG60K	Duplicated	transcript_5	70.8	69
BUSCOaEOG7RG60K	Duplicated	transcript_1	116	78
BUSCOaEOG7429H4	Duplicated	transcript_6	347.3	162
BUSCOaEOG7429H4	Duplicated	transcript_4	518.6	221
BUSCOaEOG7429H4	Duplicated	transcript_2	475.6	214
BUSCOaEOG7G26PC	Duplicated	transcript_6	167.8	86
BUSCOaEOG7G26PC	Duplicated	transcript_4	177.3	91
BUSCOaEOG7G26PC	Duplicated	transcript_3	188	89
BUSCOaEOG7N3KT1	Duplicated	transcript_3	277.9	294
BUSCOaEOG7N3KT1	Duplicated	transcript_1	365.6	198
BUSCOaEOG7F87QP	Duplicated	transcript_6	491.1	217
BUSCOaEOG7F87QP	Duplicated	transcript_4	353	207
BUSCOaEOG7455R9	Duplicated	transcript_5	238.7	181
BUSCOaEOG7455R9	Duplicated	transcript_4	336	183
BUSCOaEOG7455R9	Duplicated	transcript_3	293.6	159
BUSCOaEOG7ZQ127	Duplicated	transcript_6	124.2	82
BUSCOaEOG7ZQ127	Duplicated	transcript_2	117.6	65
BUSCOaEOG7S84VN	Duplicated	transcript_5	347.3	193
BUSCOaEOG7S84VN	Duplicated	transcript_4	210.1	211
BUSCOaEOG7S84VN	Duplicated	transcript_1	211.9	296
BUSCOaEOG7MQ3V6	Duplicated	transcript_4	1064.1	458
BUSCOaEOG7MQ3V6	Duplicated	transcript_3	281.5	398
BUSCOaEOG76QSZW	Duplicated	transcript_6	212.6	118
BUSCOaEOG76QSZW	Duplicated	transcript_5	237.7	161
BUSCOaEOG771DP3	Duplicated	transcript_6	341.4	246
BUSCOaEOG771DP3	Duplicated	transcript_1	533.9	298
BUSCOaEOG7BWC1F	Duplicated	transcript_6	212.8	122
BUSCOaEOG7BWC1F	Duplicated	transcript_4	125.3	122
BUSCOaEOG7BWC1F	Duplicated	transcript_3	186.9	119
BUSCOaEOG7GR9B5	Duplicated	transcript_4	387	181
BUSCOaEOG7GR9B5	Duplicated	transcript_3	183.2	192
BUSCOaEOG7DK52Z	Duplicated	transcript_4	247.6	123
BUSCOaEOG7DK52Z	Duplicated	transcript_3	269.7	126
BUSCOaEOG7DK52Z	Duplicated	transcript_1	239.2	125
BUSCOaEOG7ZH8J2	Duplicated	transcript_6	329.2	231
BUSCOaEOG7ZH8J2	Duplicated	transcript_4	355.9	198
BUSCOaEOG7PW84H	Duplicated	transcript_6	275.4	181
BUSCOaEOG7PW84H	Duplicated	transcript_3	298.3	194
BUSCOaEOG7ZWRFT	Duplicated	transcript_5	956.8	613
BUSCOaEOG7ZWRFT	Duplicated	transcript_4	1427.1	650
BUSCOaEOG7W1HKQ	Duplicated	transcript_3	221.8	111
BUSCOaEOG7W1HKQ	Duplicated	transcript_1	202.7	100
BUSCOaEOG7N0QK5	Duplicated	transcript_6	343.2	263
BUSCOaEOG7N0QK5	Duplicated	transcript_3	190.3	272
BUSCOaEOG7N0QMH	Duplicated	transcript_2	231.6	126
BUSCOaEOG7N0QMH	Duplicated	transcript_1	267.7	136
BUSCOaEOG7QP718	Duplicated	transcript_6	313.6	137
BUSCOaEOG7QP718	Duplicated	transcript_5	448.2	158
BUSCOaEOG7WXBPX	Duplicated	transcript_5	302.1	217
BUSCOaEOG7WXBPX	Duplicated	transcript_2	195.1	255
BUSCOaEOG7FRKXV	Duplicated	transcript_6	422	203
BUSCOaEOG7FRKXV	Duplicated	transcript_3	330.3	203
BUSCOaEOG7PGS6C	Duplicated	transcript_4	228.4	146
BUSCOaEOG7PGS6C	Duplicated	transcript_2	322.7	146
BUSCOaEOG7BKR9C	Duplicated	transcript_4	229.6	110
BUSCOaEOG7BKR9C	Duplicated	transcript_2	231.7	113
BUSCOaEOG7T501Q	Duplicated	transcript_4	239.5	210
BUSCOaEOG7T501Q	Duplicated	transcript_3	183.5	207
BUSCOaEOG70D3P1	Duplicated	transcript_6	265.8	164
BUSCOaEOG70D3P1	Duplicated	transcript_3	327.3	163
BUSCOaEOG7MWVCN	Duplicated	transcript_5	207.5	121
BUSCOaEOG7MWVCN	Duplicated	transcript_4	145.6	116
BUSCOaEOG7XHK43	Duplicated	transcript_3	542.2	472
BUSCOaEOG7XHK43	Duplicated	transcript_2	559.5	460
BUSCOaEOG7NKZ1C	Duplicated	transcript_5	224.6	191
BUSCOaEOG7NKZ1C	Duplicated	transcript_2	211.1	194
BUSCOaEOG7N9B8V	Duplicated	transcript_5	876.5	411
BUSCOaEOG7N9B8V	Duplicated	transcript_1	580.1	388
BUSCOaEOG7XQ9NG	Duplicated	transcript_4	183.1	107
BUSCOaEOG7XQ9NG	Duplicated	transcript_3	195.2	106
BUSCOaEOG7WMR02	Duplicated	transcript_6	649	496
BUSCOaEOG7WMR02	Duplicated	transcript_1	230.9	511
BUSCOaEOG7QS39T	Duplicated	transcript_5	233	144
BUSCOaEOG7QS39T	Duplicated	transcript_4	169	92
BUSCOaEOG7RZJ4T	Duplicated	transcript_4	488.9	256
BUSCOaEOG7RZJ4T	Duplicated	transcript_2	553.6	259
BUSCOaEOG7ZH8JJ	Duplicated	transcript_4	241.2	186
BUSCOaEOG7ZH8JJ	Duplicated	transcript_2	391.8	188
BUSCOaEOG79PX46	Duplicated	transcript_6	486.2	266
BUSCOaEOG79PX46	Duplicated	transcript_1	550.3	266
BUSCOaEOG7QVZJ1	Duplicated	transcript_6	373.6	165
BUSCOaEOG7QVZJ1	Duplicated	transcript_4	198.1	155
BUSCOaEOG7FC40J	Duplicated	transcript_6	157.7	125
BUSCOaEOG7FC40J	Duplicated	transcript_5	238.3	132
BUSCOaEOG7FC40J	Duplicated	transcript_2	273.4	132
BUSCOaEOG76MXQD	Duplicated	transcript_5	403.9	266
BUSCOaEOG76MXQD	Duplicated	transcript_4	157	262
BUSCOaEOG7MM7NW	Duplicated	transcript_6	213.2	162
BUSCOaEOG7MM7NW	Duplicated	transcript_3	164.6	164
BUSCOaEOG7RC9QD	Duplicated	transcript_3	100.5	243
BUSCOaEOG7RC9QD	Duplicated	transcript_1	293	219
BUSCOaEOG7K461Q	Duplicated	transcript_4	348.3	288
BUSCOaEOG7K461Q	Duplicated	transcript_1	399.2	293
BUSCOaEOG73JZB1	Duplicated	transcript_2	301.4	145
BUSCOaEOG73JZB1	Duplicated	transcript_1	219	142
BUSCOaEOG7Q30N2	Duplicated	transcript_4	189.1	118
BUSCOaEOG7Q30N2	Duplicated	transcript_2	257.2	133
BUSCOaEOG7Q30N2	Duplicated	transcript_1	216.1	133
BUSCOaEOG7MWVD0	Duplicated	transcript_6	156.3	82
BUSCOaEOG7MWVD0	Duplicated	transcript_4	172.5	82
BUSCOaEOG7MWVD0	Duplicated	transcript_1	153	82
BUSCOaEOG7X436Q	Duplicated	transcript_5	281.7	138
BUSCOaEOG7X436Q	Duplicated	transcript_3	236.1	125
BUSCOaEOG7X436Q	Duplicated	transcript_2	236.2	113
BUSCOaEOG77TCJS	Duplicated	transcript_4	727.7	414
BUSCOaEOG77TCJS	Duplicated	transcript_3	517.9	362
BUSCOaEOG79H5M4	Duplicated	transcript_6	1844.7	1719
BUSCOaEOG79H5M4	Duplicated	transcript_4	1408.1	1703
BUSCOaEOG7BKR85	Fragmented	transcript_4	459.4	226
BUSCOaEOG73ZF7N	Fragmented	transcript_5	408.4	209
BUSCOaEOG73ZF7N	Fragmented	transcript_3	456.7	217
BUSCOaEOG77DWMB	Fragmented	transcript_6	267	124
BUSCOaEOG7QCM9C	Fragmented	transcript_4	500.9	259
BUSCOaEOG7162HW	Fragmented	transcript_5	92.3	127
BUSCOaEOG7PPHP4	Fragmented	transcript_6	208.8	123
BUSCOaEOG7PGS5H	Fragmented	transcript_1	425	220
BUSCOaEOG79SS9W	Fragmented	transcript_1	868	618
BUSCOaEOG7HJ87C	Fragmented	transcript_6	270.4	142
BUSCOaEOG79M1V3	Fragmented	transcript_2	399.7	204
BUSCOaEOG7SJRJW	Fragmented	transcript_1	659.7	354
BUSCOaEOG7K9XJ6	Fragmented	transcript_5	88.7	106
BUSCOaEOG7K9XJ6	Fragmented	transcript_1	113.5	170
BUSCOaEOG7F2H74	Fragmented	transcript_4	529.3	321
BUSCOaEOG7T23RQ	Fragmented	transcript_1	504.4	251
BUSCOaEOG7CKFN1	Fragmented	transcript_4	304	245
BUSCOaEOG7WXBPP	Fragmented	transcript_3	240.5	139
BUSCOaEOG74RD6H	Fragmented	transcript_4	332.1	254
BUSCOaEOG72S0CZ	Fragmented	transcript_3	380.3	380
BUSCOaEOG7MM7KQ	Fragmented	transcript_4	1083.2	436
BUSCOaEOG7WQM6J	Fragmented	transcript_1	117.1	114
BUSCOaEOG78Q6Q4	Fragmented	transcript_3	727.1	393
BUSCOaEOG7PCWX1	Fragmented	transcript_5	160.3	71
BUSCOaEOG7PCWX1	Fragmented	transcript_4	212.3	189
BUSCOaEOG74JNQ6	Fragmented	transcript_5	213.5	86
BUSCOaEOG7FJVF8	Fragmented	transcript_2	139.5	97
BUSCOaEOG79WNMG	Fragmented	transcript_2	285.1	197
BUSCOaEOG7GNF22	Fragmented	transcript_6	894.6	456
BUSCOaEOG7ZH8GZ	Fragmented	transcript_4	1046.3	614
BUSCOaEOG75FGTQ	Fragmented	transcript_5	477	230
BUSCOaEOG793PQ8	Fragmented	transcript_4	86.4	105
BUSCOaEOG77B1DF	Fragmented	transcript_6	228.5	109
BUSCOaEOG7ZSW6Z	Fragmented	transcript_1	555.3	242
BUSCOaEOG7CKFMS	Fragmented	transcript_2	213.1	132
BUSCOaEOG7F5CFV	Fragmented	transcript_2	451	274
BUSCOaEOG7SJRJK	Fragmented	transcript_1	623.6	420
BUSCOaEOG7JTKB6	Fragmented	transcript_2	78.7	57
BUSCOaEOG7P65DQ	Fragmented	transcript_3	158.8	97
BUSCOaEOG764KGR	Fragmented	transcript_1	406	244
BUSCOaEOG793PNP	Fragmented	transcript_2	499.6	352
BUSCOaEOG7FVG57	Fragmented	transcript_4	167.7	95
BUSCOaEOG7ND6K1	Fragmented	transcript_1	189.3	118
BUSCOaEOG7FZBDQ	Fragmented	transcript_5	93.6	59
BUSCOaEOG75R3J2	Fragmented	transcript_2	261.6	140
BUSCOaEOG7N9B8N	Fragmented	transcript_2	474.4	291
BUSCOaEOG7XDPW2	Fragmented	transcript_1	487.1	212
BUSCOaEOG7PCWXN	Fragmented	transcript_5	480.8	237
BUSCOaEOG79WNM3	Fragmented	transcript_2	424	173
BUSCOaEOG7SNMTZ	Fragmented	transcript_1	336.1	159
BUSCOaEOG7FJVFK	Fragmented	transcript_1	69.9	75
BUSCOaEOG7CS657	Fragmented	transcript_1	143.6	119
BUSCOaEOG7HJ875	Fragmented	transcript_2	270.7	144
BUSCOaEOG77X7SZ	Fragmented	transcript_4	269.6	141
BUSCOaEOG7BKR8Q	Fragmented	transcript_4	196.9	116
BUSCOaEOG7HTVXV	Fragmented	transcript_5	293.2	159
BUSCOaEOG7D5P43	Fragmented	transcript_4	145.8	74
BUSCOaEOG77X7SR	Fragmented	transcript_2	254.7	123
BUSCOaEOG73JZ8G	Fragmented	transcript_3	565	374
BUSCOaEOG7WB47J	Fragmented	transcript_6	353.1	234
BUSCOaEOG7201J0	Fragmented	transcript_1	189.7	132
BUSCOaEOG78DKZX	Fragmented	transcript_4	590.9	404
BUSCOaEOG7M6RNG	Fragmented	transcript_3	404.3	216
BUSCOaEOG7CS63P	Fragmented	transcript_5	485.7	275
BUSCOaEOG7BD0SV	Fragmented	transcript_4	503.4	321
BUSCOaEOG78DM0G	Fragmented	transcript_4	251.3	335
BUSCOaEOG7KX4XH	Fragmented	transcript_4	349.1	246
BUSCOaEOG7CS63X	Fragmented	transcript_6	356.1	368
BUSCOaEOG7DG8TW	Fragmented	transcript_1	153.5	89
BUSCOaEOG7M6RNK	Fragmented	transcript_4	317.3	235
BUSCOaEOG7DVRRC	Fragmented	transcript_4	455.5	301
BUSCOaEOG78MBGS	Fragmented	transcript_6	268.4	196
BUSCOaEOG7FRKW6	Fragmented	transcript_4	799.5	466
BUSCOaEOG7NKZ0D	Fragmented	transcript_3	582.9	368
BUSCOaEOG7B3D20	Fragmented	transcript_6	150.6	87
BUSCOaEOG76J2FQ	Fragmented	transcript_3	350.2	236
BUSCOaEOG78MBGZ	Fragmented	transcript_2	182	155
BUSCOaEOG7H4S7J	Fragmented	transcript_4	224.9	168
BUSCOaEOG7F87QD	Fragmented	transcript_1	366.5	169
BUSCOaEOG7HN4F2	Fragmented	transcript_2	339.8	233
BUSCOaEOG7PPHMZ	Fragmented	transcript_4	353.2	165
BUSCOaEOG7V7JN3	Fragmented	transcript_5	150.4	78
BUSCOaEOG7GZ1S7	Fragmented	transcript_1	497.6	329
BUSCOaEOG7XQ9MJ	Fragmented	transcript_6	290.7	176
BUSCOaEOG7PCWZ6	Fragmented	transcript_2	215.4	199
BUSCOaEOG7HTVXB	Fragmented	transcript_6	352	253
BUSCOaEOG72GCN0	Fragmented	transcript_4	195.1	130
BUSCOaEOG7G7Z3R	Fragmented	transcript_4	209	129
BUSCOaEOG7GZ1S8	Fragmented	transcript_3	349.6	149
BUSCOaEOG7HTVXD	Fragmented	transcript_5	386.5	151
BUSCOaEOG78142B	Fragmented	transcript_6	486.9	261
BUSCOaEOG7GJJVK	Fragmented	transcript_5	142.6	115
BUSCOaEOG7SC139	Fragmented	transcript_6	347.1	240
BUSCOaEOG7DRWH8	Fragmented	transcript_3	547.4	327
BUSCOaEOG7SC131	Fragmented	transcript_1	468.4	243
BUSCOaEOG7RK25R	Fragmented	transcript_4	412.1	261
BUSCOaEOG7WF0G9	Fragmented	transcript_5	760.4	524
BUSCOaEOG7Z6NT0	Fragmented	transcript_5	139.7	165
BUSCOaEOG7PPHMT	Fragmented	transcript_2	460.4	229
BUSCOaEOG7DVRR7	Fragmented	transcript_4	302.1	234
BUSCOaEOG7WF0GC	Fragmented	transcript_2	445.3	303
BUSCOaEOG7J7BXP	Fragmented	transcript_5	157.8	161
BUSCOaEOG72GCNV	Fragmented	transcript_1	248.4	109
BUSCOaEOG74NHX6	Fragmented	transcript_5	352.5	253
BUSCOaEOG7P396J	Fragmented	transcript_4	725.5	339
BUSCOaEOG7G7Z3F	Fragmented	transcript_5	392.8	257
BUSCOaEOG7WF0GQ	Fragmented	transcript_4	631.1	497
BUSCOaEOG7G7Z3B	Fragmented	transcript_4	484.7	314
BUSCOaEOG7HTVX2	Fragmented	transcript_1	480.7	277
BUSCOaEOG71PDRF	Fragmented	transcript_6	553	310
BUSCOaEOG7DRWHW	Fragmented	transcript_4	297.8	190
BUSCOaEOG7G7Z3K	Fragmented	transcript_4	176.4	107
BUSCOaEOG7G7Z3K	Fragmented	transcript_3	139.3	129
BUSCOaEOG74NHX9	Fragmented	transcript_6	301.6	187
BUSCOaEOG7BD0S3	Fragmented	transcript_2	212.7	113
BUSCOaEOG75FGT3	Fragmented	transcript_4	533.8	323
BUSCOaEOG75FGT3	Fragmented	transcript_2	71.3	285
BUSCOaEOG7DVRR6	Fragmented	transcript_6	458.9	253
BUSCOaEOG7NKZ04	Fragmented	transcript_5	568.8	253
BUSCOaEOG7SVC8P	Fragmented	transcript_5	449.1	262
BUSCOaEOG75FGT7	Fragmented	transcript_4	518.9	252
BUSCOaEOG764KHQ	Fragmented	transcript_6	137	141
BUSCOaEOG764KHQ	Fragmented	transcript_1	193.4	110
BUSCOaEOG72P448	Fragmented	transcript_6	330.7	202
BUSCOaEOG7HBHQ4	Fragmented	transcript_1	400.8	227
BUSCOaEOG7BWC0P	Fragmented	transcript_2	253.1	202
BUSCOaEOG7PKNDZ	Fragmented	transcript_1	255.5	118
BUSCOaEOG7NH2RZ	Fragmented	transcript_4	604.1	400
BUSCOaEOG76MXP8	Fragmented	transcript_4	157.2	209
BUSCOaEOG7M6RN0	Fragmented	transcript_6	266.4	146
BUSCOaEOG76MXP4	Fragmented	transcript_4	343.3	222
BUSCOaEOG72K7XR	Fragmented	transcript_4	122.6	89
BUSCOaEOG7CZXKF	Fragmented	transcript_1	1394.2	638
BUSCOaEOG7S2DCQ	Fragmented	transcript_6	132.2	181
BUSCOaEOG74FSF3	Fragmented	transcript_6	175.3	157
BUSCOaEOG7RZJ4Z	Fragmented	transcript_3	131.7	109
BUSCOaEOG7RZJ4Z	Fragmented	transcript_1	187.7	133
BUSCOaEOG70WFVN	Fragmented	transcript_2	202.6	153
BUSCOaEOG7D2STK	Fragmented	transcript_1	503.1	235
BUSCOaEOG7FVG6B	Fragmented	transcript_2	92.7	103
BUSCOaEOG79PX3P	Fragmented	transcript_1	611.5	374
BUSCOaEOG7VF93N	Fragmented	transcript_6	238.8	206
BUSCOaEOG72GCNM	Fragmented	transcript_4	303.4	236
BUSCOaEOG76J2HN	Fragmented	transcript_5	148.9	81
BUSCOaEOG76XJF0	Fragmented	transcript_4	187.2	111
BUSCOaEOG7R5K7B	Fragmented	transcript_1	226.1	124
BUSCOaEOG7T500C	Fragmented	transcript_6	248.2	210
BUSCOaEOG754W56	Fragmented	transcript_6	142.7	88
BUSCOaEOG71CT1B	Fragmented	transcript_1	544.5	340
BUSCOaEOG7WF0H0	Fragmented	transcript_1	126.8	185
BUSCOaEOG71KJH6	Fragmented	transcript_6	140.9	201
BUSCOaEOG71KJH6	Fragmented	transcript_4	148.8	76
BUSCOaEOG7R5K7N	Fragmented	transcript_1	333.8	123
BUSCOaEOG7VQWST	Fragmented	transcript_3	716.9	429
BUSCOaEOG7BWBZ8	Fragmented	transcript_1	785.5	430
BUSCOaEOG7201FJ	Fragmented	transcript_4	350.3	388
BUSCOaEOG7TV2Q4	Fragmented	transcript_1	150.3	119
BUSCOaEOG7748WN	Fragmented	transcript_6	145.6	164
BUSCOaEOG7748WN	Fragmented	transcript_4	146.3	392
BUSCOaEOG7JTK9Z	Fragmented	transcript_1	237	174
BUSCOaEOG7B3D1R	Fragmented	transcript_5	226.3	189
BUSCOaEOG7MQ3WZ	Fragmented	transcript_1	112.4	79
BUSCOaEOG7B3D39	Fragmented	transcript_5	263.3	147
BUSCOaEOG7DVRR2	Fragmented	transcript_4	383.4	300
BUSCOaEOG796JWC	Fragmented	transcript_1	548.9	324
BUSCOaEOG7XDPXJ	Fragmented	transcript_6	189.8	82
BUSCOaEOG7GJJT4	Fragmented	transcript_2	468.5	374
BUSCOaEOG761Q8H	Fragmented	transcript_5	222.3	194
BUSCOaEOG7BWBZP	Fragmented	transcript_3	257.4	153
BUSCOaEOG7WQM6W	Fragmented	transcript_5	288	242
BUSCOaEOG7WQM6W	Fragmented	transcript_1	498.3	293
BUSCOaEOG7TXXXX	Fragmented	transcript_2	257.9	167
BUSCOaEOG79SSBW	Fragmented	transcript_4	244.2	116
BUSCOaEOG7H1X1C	Fragmented	transcript_2	207.5	85
BUSCOaEOG70D3N2	Fragmented	transcript_4	232.9	134
BUSCOaEOG7WXBQ0	Fragmented	transcript_4	255	99
BUSCOaEOG7FG05W	Fragmented	transcript_6	106.9	82
BUSCOaEOG71CT17	Fragmented	transcript_1	247.9	210
BUSCOaEOG7RZJ4J	Fragmented	transcript_1	449.2	243
BUSCOaEOG71CT14	Fragmented	transcript_1	236.7	175
BUSCOaEOG7TFKPZ	Fragmented	transcript_4	598.8	296
BUSCOaEOG74JNNW	Fragmented	transcript_1	385.7	342
BUSCOaEOG7MQ3VH	Fragmented	transcript_1	496.1	292
BUSCOaEOG7CGKDF	Fragmented	transcript_2	448.9	241
BUSCOaEOG7VF930	Fragmented	transcript_3	396.4	249
BUSCOaEOG7BKR7F	Fragmented	transcript_6	176.8	208
BUSCOaEOG72VVMD	Fragmented	transcript_6	433.5	341
BUSCOaEOG70WFV5	Fragmented	transcript_3	249.2	126
BUSCOaEOG7MDH4Q	Fragmented	transcript_5	164.9	196
BUSCOaEOG74FSFM	Fragmented	transcript_4	166.3	107
BUSCOaEOG7S58M4	Fragmented	transcript_6	566	303
BUSCOaEOG7WTGFN	Fragmented	transcript_2	327.4	221
BUSCOaEOG7XQ9KT	Fragmented	transcript_1	157	157
BUSCOaEOG7QVZHC	Fragmented	transcript_6	393.3	266
BUSCOaEOG7TNB5S	Fragmented	transcript_1	1158.1	574
BUSCOaEOG70WFTN	Fragmented	transcript_4	452.7	264
BUSCOaEOG7D2SVM	Fragmented	transcript_4	168.7	134
BUSCOaEOG7TNB5P	Fragmented	transcript_6	841.9	567
BUSCOaEOG7SRH34	Fragmented	transcript_4	213.3	107
BUSCOaEOG7GBTBQ	Fragmented	transcript_6	166.9	132
BUSCOaEOG7XHK52	Fragmented	transcript_1	166.1	112
BUSCOaEOG7XQ9KG	Fragmented	transcript_6	462.7	379
BUSCOaEOG7XQ9KG	Fragmented	transcript_1	556	339
BUSCOaEOG7GJJSS	Fragmented	transcript_1	597.1	479
BUSCOaEOG7ZH8H6	Fragmented	transcript_1	457	280
BUSCOaEOG7MT03K	Fragmented	transcript_4	436.8	207
BUSCOaEOG7D2SVS	Fragmented	transcript_5	212	149
BUSCOaEOG7D2SVR	Fragmented	transcript_6	114.5	82
BUSCOaEOG7TNB5M	Fragmented	transcript_4	864.1	444
BUSCOaEOG7F5CG7	Fragmented	transcript_1	544.1	295
BUSCOaEOG7XQ9KM	Fragmented	transcript_5	440	208
BUSCOaEOG7NSPH0	Fragmented	transcript_4	315.8	200
BUSCOaEOG7W7825	Fragmented	transcript_6	381.4	154
BUSCOaEOG7RZJ4D	Fragmented	transcript_4	234.1	307
BUSCOaEOG7TJFZR	Fragmented	transcript_4	335	187
BUSCOaEOG7TXXWC	Fragmented	transcript_2	269.2	115
BUSCOaEOG7HFCZP	Fragmented	transcript_4	538.9	330
BUSCOaEOG7HFCZW	Fragmented	transcript_1	164.9	121
BUSCOaEOG7HR0Q4	Fragmented	transcript_4	209.1	168
BUSCOaEOG7XDPWF	Fragmented	transcript_6	428.2	308
BUSCOaEOG74RD4S	Fragmented	transcript_5	291.1	387
BUSCOaEOG74RD4S	Fragmented	transcript_2	144.3	228
BUSCOaEOG73C6T3	Fragmented	transcript_1	221.9	227
BUSCOaEOG767FQC	Fragmented	transcript_4	399.4	175
BUSCOaEOG7GNF1X	Fragmented	transcript_6	187.7	193
BUSCOaEOG7HBHR1	Fragmented	transcript_4	96.2	256
BUSCOaEOG7QS380	Fragmented	transcript_4	274.2	322
BUSCOaEOG76BB06	Fragmented	transcript_4	429.8	209
BUSCOaEOG78HG6W	Fragmented	transcript_1	499.8	463
BUSCOaEOG7D8JBJ	Fragmented	transcript_1	92.6	103
BUSCOaEOG73NTHF	Fragmented	transcript_1	536.1	378
BUSCOaEOG7PKNCB	Fragmented	transcript_1	378.7	362
BUSCOaEOG77QHB6	Fragmented	transcript_2	325.1	231
BUSCOaEOG76F67P	Fragmented	transcript_6	205.8	108
BUSCOaEOG7KT8QP	Fragmented	transcript_5	430.3	282
BUSCOaEOG7PKNCG	Fragmented	transcript_1	1027.6	507
BUSCOaEOG7RG5ZF	Fragmented	transcript_4	243.2	123
BUSCOaEOG7P3977	Fragmented	transcript_5	193.5	138
BUSCOaEOG703GX6	Fragmented	transcript_2	315.7	215
BUSCOaEOG7K7289	Fragmented	transcript_1	397.6	299
BUSCOaEOG7W1HHZ	Fragmented	transcript_6	390.7	330
BUSCOaEOG7HBHRG	Fragmented	transcript_1	337.6	336
BUSCOaEOG7NPT7B	Fragmented	transcript_2	552.8	330
BUSCOaEOG7MWVC8	Fragmented	transcript_1	248.1	140
BUSCOaEOG7QCMB3	Fragmented	transcript_4	176.6	111
BUSCOaEOG7M1155	Fragmented	transcript_1	1538.2	740
BUSCOaEOG76BB0S	Fragmented	transcript_4	179.7	139
BUSCOaEOG7C33DZ	Fragmented	transcript_6	460.3	264
BUSCOaEOG7C33DZ	Fragmented	transcript_2	401.1	482
BUSCOaEOG7FZBC2	Fragmented	transcript_6	502.2	438
BUSCOaEOG76XJCZ	Fragmented	transcript_6	398.8	245
BUSCOaEOG7X6ZD4	Fragmented	transcript_6	152.7	88
BUSCOaEOG7X6ZD4	Fragmented	transcript_4	134.9	75
BUSCOaEOG7X4359	Fragmented	transcript_5	393.1	241
BUSCOaEOG7VXN91	Fragmented	transcript_1	695.7	321
BUSCOaEOG7S84WM	Fragmented	transcript_4	235.1	194
BUSCOaEOG7WMR0H	Fragmented	transcript_6	152.5	119
BUSCOaEOG7SFWBN	Fragmented	transcript_6	458.8	207
BUSCOaEOG7MT038	Fragmented	transcript_1	337.9	261
BUSCOaEOG7DG8SX	Fragmented	transcript_6	375.9	180
BUSCOaEOG70D3NJ	Fragmented	transcript_6	190	368
BUSCOaEOG7JB752	Fragmented	transcript_3	107.8	145
BUSCOaEOG7GFPK7	Fragmented	transcript_6	536	242
BUSCOaEOG7PW83V	Fragmented	transcript_2	140.5	113
BUSCOaEOG718XT6	Fragmented	transcript_4	542.9	280
BUSCOaEOG72ZQW4	Fragmented	transcript_4	234.8	97
BUSCOaEOG7748VX	Fragmented	transcript_1	219.2	160
BUSCOaEOG76J2GX	Fragmented	transcript_5	178.8	100
BUSCOaEOG7SVC8H	Fragmented	transcript_2	255.4	144
BUSCOaEOG7SVC8H	Fragmented	transcript_1	233.3	265
BUSCOaEOG7PW83J	Fragmented	transcript_4	367.5	215
BUSCOaEOG77B1BS	Fragmented	transcript_6	372.3	512
BUSCOaEOG76XJDB	Fragmented	transcript_1	447.5	264
BUSCOaEOG7NH2R5	Fragmented	transcript_6	950.6	743
BUSCOaEOG7P3962	Fragmented	transcript_3	938.1	646
BUSCOaEOG7T4ZZV	Fragmented	transcript_3	2166.3	889
BUSCOaEOG7DCDJW	Fragmented	transcript_1	200.6	206
BUSCOaEOG77QH9J	Fragmented	transcript_2	349.1	199
BUSCOaEOG7ZM4RC	Fragmented	transcript_4	240.3	233
BUSCOaEOG7XX23R	Fragmented	transcript_5	284.1	232
BUSCOaEOG7P0F12	Fragmented	transcript_3	385.5	223
BUSCOaEOG7CW2BC	Fragmented	transcript_2	482.3	347
BUSCOaEOG7XX22D	Fragmented	transcript_5	182.8	226
BUSCOaEOG7XX22D	Fragmented	transcript_4	235.3	211
BUSCOaEOG7FNQPD	Fragmented	transcript_4	202.5	134
BUSCOaEOG7J1MDW	Fragmented	transcript_3	49.6	68
BUSCOaEOG7J1MDW	Fragmented	transcript_1	144.7	83
BUSCOaEOG75XV14	Fragmented	transcript_6	141.6	175
BUSCOaEOG75XV14	Fragmented	transcript_5	149	136
BUSCOaEOG75XV14	Fragmented	transcript_3	294.8	182
BUSCOaEOG77QH9Q	Fragmented	transcript_3	425.2	193
BUSCOaEOG7748X4	Fragmented	transcript_6	300.8	164
BUSCOaEOG71369R	Fragmented	transcript_6	481.3	230
BUSCOaEOG7CS640	Fragmented	transcript_6	397.9	243
BUSCOaEOG7Q5VT5	Fragmented	transcript_6	547.7	430
BUSCOaEOG7XMFD6	Fragmented	transcript_2	151.7	85
BUSCOaEOG7CP9XF	Fragmented	transcript_5	114.7	72
BUSCOaEOG7JXFJS	Fragmented	transcript_1	352.4	214
BUSCOaEOG7J1MCW	Fragmented	transcript_6	446.3	347
BUSCOaEOG71369F	Fragmented	transcript_6	356.3	214
BUSCOaEOG7C33FK	Fragmented	transcript_4	484.8	263
BUSCOaEOG7N3KSC	Fragmented	transcript_2	180.5	301
BUSCOaEOG7WXBQ1	Fragmented	transcript_1	266.4	271
BUSCOaEOG7RC9PZ	Fragmented	transcript_5	364.2	272
BUSCOaEOG7FC3Z3	Fragmented	transcript_4	385.3	234
BUSCOaEOG7N3KSG	Fragmented	transcript_3	921.4	522
BUSCOaEOG7BSGQT	Fragmented	transcript_4	498.7	310
BUSCOaEOG73C6T4	Fragmented	transcript_1	280.7	229
BUSCOaEOG7RRSPF	Fragmented	transcript_1	182.2	104
BUSCOaEOG7VQWVV	Fragmented	transcript_2	79.9	106
BUSCOaEOG7VQWVV	Fragmented	transcript_1	275.4	129
BUSCOaEOG77X7T8	Fragmented	transcript_6	268.8	158
BUSCOaEOG713696	Fragmented	transcript_4	313.6	206
BUSCOaEOG79M1WV	Fragmented	transcript_2	111.4	80
BUSCOaEOG7429GQ	Fragmented	transcript_4	262.7	204
BUSCOaEOG73RPRN	Fragmented	transcript_4	712.3	385
BUSCOaEOG7J7BVT	Fragmented	transcript_4	579.2	264
BUSCOaEOG7C5ZPZ	Fragmented	transcript_2	257.6	192
BUSCOaEOG78WZ5W	Fragmented	transcript_4	909.3	412
BUSCOaEOG70SKKC	Fragmented	transcript_2	427.8	186
BUSCOaEOG73NTJ1	Fragmented	transcript_3	245.3	100
BUSCOaEOG73NTJ1	Fragmented	transcript_2	220.8	170
BUSCOaEOG7Z3SM8	Fragmented	transcript_6	165.1	124
BUSCOaEOG7Z3SM8	Fragmented	transcript_1	160	105
BUSCOaEOG7FRKX5	Fragmented	transcript_1	389.3	178
BUSCOaEOG7Q30MH	Fragmented	transcript_1	522.8	420
BUSCOaEOG7NWJQQ	Fragmented	transcript_3	193.2	213
BUSCOaEOG76TP6D	Fragmented	transcript_4	120.9	101
BUSCOaEOG7M3WF0	Fragmented	transcript_5	269.4	152
BUSCOaEOG7M6RPH	Fragmented	transcript_6	172.2	89
BUSCOaEOG77TCJF	Fragmented	transcript_3	455.1	218
BUSCOaEOG7B3D2C	Fragmented	transcript_3	272.9	163
BUSCOaEOG7SRH1M	Fragmented	transcript_5	752.1	327
BUSCOaEOG7748XG	Fragmented	transcript_1	99.3	74
BUSCOaEOG75N791	Fragmented	transcript_2	725.8	327
BUSCOaEOG7N0QMM	Fragmented	transcript_1	248.3	285
BUSCOaEOG78T2XT	Fragmented	transcript_1	183.6	275
BUSCOaEOG7BGW1R	Fragmented	transcript_6	444.8	188
BUSCOaEOG77TCJX	Fragmented	transcript_1	193	126
BUSCOaEOG7R2Q1K	Fragmented	transcript_3	268.4	150
BUSCOaEOG75XV1S	Fragmented	transcript_1	132.5	152
BUSCOaEOG7C8TZQ	Fragmented	transcript_6	110.6	80
BUSCOaEOG7H7NGT	Fragmented	transcript_4	308.2	166
BUSCOaEOG7P91PQ	Fragmented	transcript_2	359	245
BUSCOaEOG7KT8R4	Fragmented	transcript_4	289.7	170
BUSCOaEOG7M3WDG	Fragmented	transcript_1	577.3	427
BUSCOaEOG7PCWWP	Fragmented	transcript_4	818.2	458
BUSCOaEOG7SNMSK	Fragmented	transcript_1	210	172
BUSCOaEOG7KHP0X	Fragmented	transcript_4	261.7	152
BUSCOaEOG75TZS6	Fragmented	transcript_4	582	387
BUSCOaEOG75TZS6	Fragmented	transcript_2	355.5	270
BUSCOaEOG710B2M	Fragmented	transcript_1	298.7	201
BUSCOaEOG7MQ3V7	Fragmented	transcript_6	181.5	100
BUSCOaEOG78Q6RT	Fragmented	transcript_4	147.8	92
BUSCOaEOG7H1X0Q	Fragmented	transcript_1	202.6	225
BUSCOaEOG7RK265	Fragmented	transcript_5	198.9	93
BUSCOaEOG725RZF	Fragmented	transcript_2	204.6	126
BUSCOaEOG7R2PZK	Fragmented	transcript_6	426.4	278
BUSCOaEOG7HFCZ5	Fragmented	transcript_4	307.7	260
BUSCOaEOG7HFCZ5	Fragmented	transcript_1	248.9	325
BUSCOaEOG7J1MCQ	Fragmented	transcript_6	624.2	507
BUSCOaEOG73G32F	Fragmented	transcript_4	312.8	183
BUSCOaEOG73VK06	Fragmented	transcript_4	552.8	345
BUSCOaEOG7DP18M	Fragmented	transcript_6	302.7	252
BUSCOaEOG7SVC9K	Fragmented	transcript_2	346.2	221
BUSCOaEOG71PDQQ	Fragmented	transcript_5	110.5	100
BUSCOaEOG71PDQQ	Fragmented	transcript_4	122.8	125
BUSCOaEOG7KDSRF	Fragmented	transcript_4	437.9	218
BUSCOaEOG7QZTRC	Fragmented	transcript_1	305.2	148
BUSCOaEOG7F5CG1	Fragmented	transcript_6	497.3	295
BUSCOaEOG7SVC9N	Fragmented	transcript_6	227.9	178
BUSCOaEOG7JHZK5	Fragmented	transcript_4	952.6	493
BUSCOaEOG76MXQ4	Fragmented	transcript_5	356.8	175
BUSCOaEOG7162KV	Fragmented	transcript_1	159.3	210
BUSCOaEOG7KDSR6	Fragmented	transcript_4	297.2	253
BUSCOaEOG754W3V	Fragmented	transcript_6	401.3	265
BUSCOaEOG771DN4	Fragmented	transcript_4	609.4	376
BUSCOaEOG7Q5VVF	Fragmented	transcript_1	114.9	65
BUSCOaEOG7VQWTV	Fragmented	transcript_5	188	94
BUSCOaEOG77HRV1	Fragmented	transcript_1	532.9	296
BUSCOaEOG7SVC92	Fragmented	transcript_2	293.7	175
BUSCOaEOG754W3B	Fragmented	transcript_4	738.5	458
BUSCOaEOG7ND6JC	Fragmented	transcript_1	158.6	109
BUSCOaEOG7BD0RM	Fragmented	transcript_6	272.3	376
BUSCOaEOG7ND6HT	Fragmented	transcript_4	351.5	196
BUSCOaEOG7XDPVN	Fragmented	transcript_2	303.8	388
BUSCOaEOG7XDPVN	Fragmented	transcript_1	247.5	195
BUSCOaEOG75TZSD	Fragmented	transcript_4	169.8	144
BUSCOaEOG7H1X22	Fragmented	transcript_5	209.7	125
BUSCOaEOG7Z3SJW	Fragmented	transcript_6	508.5	277
BUSCOaEOG7ND6HR	Fragmented	transcript_6	442.6	251
BUSCOaEOG7ND6HR	Fragmented	transcript_1	428.5	235
BUSCOaEOG7X4351	Fragmented	transcript_1	450.1	287
BUSCOaEOG7J7BVK	Fragmented	transcript_1	372.4	210
BUSCOaEOG7TV2P1	Fragmented	transcript_4	464.1	260
BUSCOaEOG7097CZ	Fragmented	transcript_2	432.2	455
BUSCOaEOG7N6G2Q	Fragmented	transcript_4	269.2	147
BUSCOaEOG7DK51B	Fragmented	transcript_6	506.8	273
BUSCOaEOG72CHFZ	Fragmented	transcript_1	207	180
BUSCOaEOG7ZDD8W	Fragmented	transcript_4	182.4	171
BUSCOaEOG7J7BVN	Fragmented	transcript_3	163.7	88
BUSCOaEOG7ZDD8Z	Fragmented	transcript_4	522.1	280
BUSCOaEOG7Z3SJK	Fragmented	transcript_4	611.4	316
BUSCOaEOG7QGGK3	Fragmented	transcript_3	242.2	176
BUSCOaEOG7QGGK3	Fragmented	transcript_1	231.6	176
BUSCOaEOG7JMTT9	Fragmented	transcript_3	517.4	741
BUSCOaEOG75BMKN	Fragmented	transcript_2	457.9	360
BUSCOaEOG7TBQFW	Fragmented	transcript_5	443.1	221
BUSCOaEOG7H1X0H	Fragmented	transcript_2	249.9	253
BUSCOaEOG7455R7	Fragmented	transcript_1	229.9	156
BUSCOaEOG7G7Z2T	Fragmented	transcript_5	1350.7	709
BUSCOaEOG7WMQZB	Fragmented	transcript_5	690.8	516
BUSCOaEOG75JC1X	Fragmented	transcript_3	450.8	228
BUSCOaEOG7XQ9KD	Fragmented	transcript_4	302.6	401
BUSCOaEOG7HBHQF	Fragmented	transcript_6	263.2	162
BUSCOaEOG7G52V1	Fragmented	transcript_3	492.2	326
BUSCOaEOG7G52V2	Fragmented	transcript_4	431.1	204
BUSCOaEOG7G52V3	Fragmented	transcript_3	445.9	242
BUSCOaEOG76TP51	Fragmented	transcript_2	305.2	241
BUSCOaEOG7P0DZW	Fragmented	transcript_1	206.9	91
BUSCOaEOG72CHD5	Fragmented	transcript_1	381.1	190
BUSCOaEOG7XDPW8	Fragmented	transcript_1	333.4	162
BUSCOaEOG7G52V8	Fragmented	transcript_5	945.6	504
BUSCOaEOG7GZ1RH	Fragmented	transcript_1	395	277
BUSCOaEOG7GNF29	Fragmented	transcript_4	198.7	310
BUSCOaEOG7ZWRG9	Fragmented	transcript_4	496.3	248
BUSCOaEOG757RD0	Fragmented	transcript_5	231	139
BUSCOaEOG72P44W	Fragmented	transcript_6	209.5	160
BUSCOaEOG7S58M3	Fragmented	transcript_2	208	95
BUSCOaEOG77HRTZ	Fragmented	transcript_3	558	263
BUSCOaEOG70PQBK	Fragmented	transcript_1	181.7	293
BUSCOaEOG77B1D1	Fragmented	transcript_6	173.4	98
BUSCOaEOG7TJG06	Fragmented	transcript_4	189.3	105
BUSCOaEOG7ZH8J0	Fragmented	transcript_4	181.4	247
BUSCOaEOG7DRWJ5	Fragmented	transcript_4	264.5	180
BUSCOaEOG70D3PG	Fragmented	transcript_6	221.8	97
BUSCOaEOG77MN2D	Fragmented	transcript_2	763.8	285
BUSCOaEOG7Q5VT2	Fragmented	transcript_2	502.3	251
BUSCOaEOG7NH2S1	Fragmented	transcript_6	256.3	217
BUSCOaEOG793PPB	Fragmented	transcript_1	67.6	178
BUSCOaEOG7K9XGZ	Fragmented	transcript_4	531.9	269
BUSCOaEOG7QVZGJ	Fragmented	transcript_2	913.8	421
BUSCOaEOG7XHK3M	Fragmented	transcript_3	1081.2	624
BUSCOaEOG7MQ3V4	Fragmented	transcript_6	624.5	355
BUSCOaEOG7Q8R38	Fragmented	transcript_2	288.2	140
BUSCOaEOG7K19RS	Fragmented	transcript_5	1801.4	2077
BUSCOaEOG7D5P2C	Fragmented	transcript_6	1045.9	486
BUSCOaEOG7TJFXW	Fragmented	transcript_4	330.3	225
BUSCOaEOG7PGS61	Fragmented	transcript_1	176.6	130
BUSCOaEOG7Q5VTF	Fragmented	transcript_2	559.7	356
BUSCOaEOG7GBT9Q	Fragmented	transcript_4	118.6	186
BUSCOaEOG7GBT9Q	Fragmented	transcript_1	126.4	152
BUSCOaEOG7TJFXM	Fragmented	transcript_6	152.7	438
BUSCOaEOG7TJFXM	Fragmented	transcript_4	225.1	431
BUSCOaEOG7TJFXM	Fragmented	transcript_1	149.2	435
BUSCOaEOG7TJFXN	Fragmented	transcript_6	143	126
BUSCOaEOG7TJFXN	Fragmented	transcript_2	178.1	109
BUSCOaEOG7TJFXN	Fragmented	transcript_1	188.7	287
BUSCOaEOG7B94JJ	Fragmented	transcript_1	427	215
BUSCOaEOG7JB74C	Fragmented	transcript_1	145	120
BUSCOaEOG7RZJ5H	Fragmented	transcript_3	316.8	258
BUSCOaEOG7520VC	Fragmented	transcript_6	169.3	222
BUSCOaEOG7520VC	Fragmented	transcript_2	224.9	209
BUSCOaEOG75N790	Fragmented	transcript_6	398	261
BUSCOaEOG71W56K	Fragmented	transcript_5	861.6	459
BUSCOaEOG7W4CS4	Fragmented	transcript_5	199.8	208
BUSCOaEOG7WMR0T	Fragmented	transcript_3	274.2	236
BUSCOaEOG799F4M	Fragmented	transcript_5	215.4	163
BUSCOaEOG7JB74X	Fragmented	transcript_4	289.9	200
BUSCOaEOG7H7NGQ	Fragmented	transcript_4	443.6	402
BUSCOaEOG7KT8PK	Fragmented	transcript_5	249	129
BUSCOaEOG7QZTR8	Fragmented	transcript_3	417.4	249
BUSCOaEOG7QZTR8	Fragmented	transcript_2	149.6	199
BUSCOaEOG7455Q2	Fragmented	transcript_3	621.8	538
BUSCOaEOG7GNF2N	Fragmented	transcript_5	319.4	178
BUSCOaEOG7KT8PC	Fragmented	transcript_4	269.1	153
BUSCOaEOG7P65G3	Fragmented	transcript_5	162.7	72
BUSCOaEOG7HBHQ9	Fragmented	transcript_4	119.4	72
BUSCOaEOG7QCM9P	Fragmented	transcript_6	179.9	104
BUSCOaEOG7VJ5B9	Fragmented	transcript_3	334.5	156
BUSCOaEOG7V4PCH	Fragmented	transcript_5	255.5	268
BUSCOaEOG789QRH	Fragmented	transcript_4	431.7	249
BUSCOaEOG7HBHQ5	Fragmented	transcript_4	598.2	387
BUSCOaEOG75BMK2	Fragmented	transcript_4	263.8	381
BUSCOaEOG75BMK2	Fragmented	transcript_3	248.8	169
BUSCOaEOG7Z0X9Z	Fragmented	transcript_6	200.9	151
BUSCOaEOG7M9MW4	Fragmented	transcript_6	485	280
BUSCOaEOG76BB1C	Fragmented	transcript_1	207.6	124
BUSCOaEOG7XDPXM	Fragmented	transcript_2	310.5	190
BUSCOaEOG7B0HT6	Fragmented	transcript_2	275.3	148
BUSCOaEOG7M9MWZ	Fragmented	transcript_5	262.3	141
BUSCOaEOG78WZ6D	Fragmented	transcript_5	180.9	128
BUSCOaEOG7ZWRGH	Fragmented	transcript_6	81	76
BUSCOaEOG7SZ7H9	Fragmented	transcript_1	482.6	281
BUSCOaEOG7S58KM	Fragmented	transcript_6	1189.7	721
BUSCOaEOG7X16X5	Fragmented	transcript_6	335.4	263
BUSCOaEOG7FG05K	Fragmented	transcript_3	398.5	246
BUSCOaEOG7TV2PK	Fragmented	transcript_1	130.3	64
BUSCOaEOG7Z6NS8	Fragmented	transcript_6	183.3	174
BUSCOaEOG74BX7N	Fragmented	transcript_3	136.7	115
BUSCOaEOG7C8TWX	Fragmented	transcript_4	1355.7	528
BUSCOaEOG7RC9Q6	Fragmented	transcript_5	284.6	258
BUSCOaEOG7RVNW6	Fragmented	transcript_5	492.9	409
BUSCOaEOG77HRTH	Fragmented	transcript_4	499.6	259
BUSCOaEOG7X4362	Fragmented	transcript_3	166.7	92
BUSCOaEOG7H4S8F	Fragmented	transcript_6	207.8	109
BUSCOaEOG7XHK4W	Fragmented	transcript_4	277.5	226
BUSCOaEOG7P65F5	Fragmented	transcript_1	476.9	326
BUSCOaEOG7D5P35	Fragmented	transcript_3	304	176
BUSCOaEOG7QP714	Fragmented	transcript_3	258.3	130
BUSCOaEOG7P395W	Fragmented	transcript_4	830.1	482
BUSCOaEOG77DWNK	Fragmented	transcript_5	282.9	156
BUSCOaEOG706C5H	Fragmented	transcript_4	101.7	182
BUSCOaEOG706C5H	Fragmented	transcript_3	335.7	184
BUSCOaEOG7PPHNB	Fragmented	transcript_6	48.8	53
BUSCOaEOG7PPHNB	Fragmented	transcript_3	51.4	103
BUSCOaEOG7PPHNB	Fragmented	transcript_1	71.5	44
BUSCOaEOG7DP18G	Fragmented	transcript_5	352.7	219
BUSCOaEOG7TFKQ9	Fragmented	transcript_1	259.4	216
BUSCOaEOG784089	Fragmented	transcript_5	328.6	165
BUSCOaEOG7N0QKD	Fragmented	transcript_2	183.6	152
BUSCOaEOG7R8FFN	Fragmented	transcript_4	247.6	104
BUSCOaEOG7TFKQ3	Fragmented	transcript_3	417.1	316
BUSCOaEOG706C59	Fragmented	transcript_4	394.4	228
BUSCOaEOG7M116C	Fragmented	transcript_3	208.1	210
BUSCOaEOG7R8FFV	Fragmented	transcript_2	384	251
BUSCOaEOG7QP71P	Fragmented	transcript_3	359.9	172
BUSCOaEOG78142N	Fragmented	transcript_1	330.3	224
BUSCOaEOG78HG7S	Fragmented	transcript_1	568.8	327
BUSCOaEOG725RXB	Fragmented	transcript_2	267.3	163
BUSCOaEOG79WNK7	Fragmented	transcript_5	199.7	189
BUSCOaEOG7ZM4R6	Fragmented	transcript_4	458.3	315
BUSCOaEOG7XMFBQ	Fragmented	transcript_4	731.1	491
BUSCOaEOG732M3J	Fragmented	transcript_6	276.7	135
BUSCOaEOG7RNXDG	Fragmented	transcript_2	882.1	413
BUSCOaEOG7KQDFM	Fragmented	transcript_4	499.7	275
BUSCOaEOG7JTK94	Fragmented	transcript_5	430.8	185
BUSCOaEOG7ZM4SJ	Fragmented	transcript_4	193.9	112
BUSCOaEOG7WMQZC	Fragmented	transcript_1	819.9	385
BUSCOaEOG7S84V5	Fragmented	transcript_6	414.4	226
BUSCOaEOG7XT5V2	Fragmented	transcript_2	289.8	216
BUSCOaEOG77DWMC	Fragmented	transcript_4	222.6	194
BUSCOaEOG7RK25F	Fragmented	transcript_1	755.3	413
BUSCOaEOG7M9MWC	Fragmented	transcript_4	162.6	136
BUSCOaEOG73ZF78	Fragmented	transcript_3	559.8	246
BUSCOaEOG73ZF79	Fragmented	transcript_4	122.1	240
BUSCOaEOG7XMFCW	Fragmented	transcript_1	209.8	111
BUSCOaEOG7ZWRH0	Fragmented	transcript_5	260.8	189
BUSCOaEOG789QQX	Fragmented	transcript_3	390.5	233
BUSCOaEOG7T23RK	Missing
BUSCOaEOG79H5MJ	Missing
BUSCOaEOG7Q8R20	Missing
BUSCOaEOG79H5MN	Missing
BUSCOaEOG79H5MB	Missing
BUSCOaEOG7CGKCQ	Missing
BUSCOaEOG7PKNF2	Missing
BUSCOaEOG7C5ZQG	Missing
BUSCOaEOG79H5MR	Missing
BUSCOaEOG79H5MT	Missing
BUSCOaEOG7DCDK0	Missing
BUSCOaEOG7KDSS2	Missing
BUSCOaEOG7B0HTR	Missing
BUSCOaEOG70GZW0	Missing
BUSCOaEOG77TCKC	Missing
BUSCOaEOG7PW84M	Missing
BUSCOaEOG7PSCVC	Missing
BUSCOaEOG7P65DS	Missing
BUSCOaEOG789QR1	Missing
BUSCOaEOG7P65DV	Missing
BUSCOaEOG70GZWW	Missing
BUSCOaEOG7NPT78	Missing
BUSCOaEOG764KJ1	Missing
BUSCOaEOG72S0BQ	Missing
BUSCOaEOG7WB47V	Missing
BUSCOaEOG7WB47P	Missing
BUSCOaEOG7KX4Z8	Missing
BUSCOaEOG7W1HJJ	Missing
BUSCOaEOG79H5M8	Missing
BUSCOaEOG7B0HVF	Missing
BUSCOaEOG73VK1H	Missing
BUSCOaEOG7P65FH	Missing
BUSCOaEOG7SVC81	Missing
BUSCOaEOG79PX34	Missing
BUSCOaEOG764KH2	Missing
BUSCOaEOG7GV5H9	Missing
BUSCOaEOG7D8JBQ	Missing
BUSCOaEOG7HN4F9	Missing
BUSCOaEOG76MXPT	Missing
BUSCOaEOG79H5MQ	Missing
BUSCOaEOG7NSPGB	Missing
BUSCOaEOG75TZRN	Missing
BUSCOaEOG7162KS	Missing
BUSCOaEOG7V1T6C	Missing
BUSCOaEOG786VH2	Missing
BUSCOaEOG700MNT	Missing
BUSCOaEOG7FG076	Missing
BUSCOaEOG70SKK8	Missing
BUSCOaEOG75TZRT	Missing
BUSCOaEOG79M1VW	Missing
BUSCOaEOG7W4CRQ	Missing
BUSCOaEOG7NH2S4	Missing
BUSCOaEOG7FNQNR	Missing
BUSCOaEOG79M1VC	Missing
BUSCOaEOG78DM0D	Missing
BUSCOaEOG7GV5HW	Missing
BUSCOaEOG7MHCD6	Missing
BUSCOaEOG7HN4FF	Missing
BUSCOaEOG7GV5HD	Missing
BUSCOaEOG7GV5HF	Missing
BUSCOaEOG76MXP9	Missing
BUSCOaEOG7D8JB7	Missing
BUSCOaEOG7SVC8M	Missing
BUSCOaEOG7JQQ2Q	Missing
BUSCOaEOG74FSF4	Missing
BUSCOaEOG7MDH46	Missing
BUSCOaEOG7JQQ2B	Missing
BUSCOaEOG7TNB5X	Missing
BUSCOaEOG7JQQ2D	Missing
BUSCOaEOG7DVRQV	Missing
BUSCOaEOG7JQQ2J	Missing
BUSCOaEOG7JQQ2H	Missing
BUSCOaEOG7S58MV	Missing
BUSCOaEOG7PW839	Missing
BUSCOaEOG7JTKBG	Missing
BUSCOaEOG7N0QJM	Missing
BUSCOaEOG7455QT	Missing
BUSCOaEOG74NHZH	Missing
BUSCOaEOG73G331	Missing
BUSCOaEOG73G332	Missing
BUSCOaEOG718XS8	Missing
BUSCOaEOG7JMTVJ	Missing
BUSCOaEOG789QSV	Missing
BUSCOaEOG7748WZ	Missing
BUSCOaEOG7455QK	Missing
BUSCOaEOG7455QN	Missing
BUSCOaEOG796JWD	Missing
BUSCOaEOG796JWG	Missing
BUSCOaEOG7TXXXD	Missing
BUSCOaEOG76XJD4	Missing
BUSCOaEOG796JWJ	Missing
BUSCOaEOG7JTK8X	Missing
BUSCOaEOG7JTK8Z	Missing
BUSCOaEOG7748W7	Missing
BUSCOaEOG7748W4	Missing
BUSCOaEOG7748W8	Missing
BUSCOaEOG7MQ3W7	Missing
BUSCOaEOG7WMQZ4	Missing
BUSCOaEOG7VJ5BB	Missing
BUSCOaEOG7ZM4QT	Missing
BUSCOaEOG7T500B	Missing
BUSCOaEOG7WQM6S	Missing
BUSCOaEOG7C0765	Missing
BUSCOaEOG74FSFF	Missing
BUSCOaEOG7S58M0	Missing
BUSCOaEOG7N0QJN	Missing
BUSCOaEOG7NH2RJ	Missing
BUSCOaEOG7NH2RK	Missing
BUSCOaEOG7FRKZ8	Missing
BUSCOaEOG74V8CP	Missing
BUSCOaEOG7P91NX	Missing
BUSCOaEOG7P91NZ	Missing
BUSCOaEOG7MDH4J	Missing
BUSCOaEOG75JC2C	Missing
BUSCOaEOG7N6G1J	Missing
BUSCOaEOG77X7TG	Missing
BUSCOaEOG7N6G1N	Missing
BUSCOaEOG74V8CD	Missing
BUSCOaEOG735GB8	Missing
BUSCOaEOG78HG6S	Missing
BUSCOaEOG7N6G1C	Missing
BUSCOaEOG71GP7Z	Missing
BUSCOaEOG732M2X	Missing
BUSCOaEOG7GZ1RX	Missing
BUSCOaEOG7TXXWG	Missing
BUSCOaEOG7MDH3X	Missing
BUSCOaEOG74BX69	Missing
BUSCOaEOG7MDH3Z	Missing
BUSCOaEOG7KHNZJ	Missing
BUSCOaEOG7748VW	Missing
BUSCOaEOG70D3N4	Missing
BUSCOaEOG7PKNCH	Missing
BUSCOaEOG7DRWGS	Missing
BUSCOaEOG7PKNCC	Missing
BUSCOaEOG76BB09	Missing
BUSCOaEOG7KHNZN	Missing
BUSCOaEOG7748VS	Missing
BUSCOaEOG77HRTG	Missing
BUSCOaEOG77HRTF	Missing
BUSCOaEOG7RG5Z0	Missing
BUSCOaEOG77HRTK	Missing
BUSCOaEOG77HRTM	Missing
BUSCOaEOG7W1HHQ	Missing
BUSCOaEOG7WHVRM	Missing
BUSCOaEOG77HRTN	Missing
BUSCOaEOG7MWV9Q	Missing
BUSCOaEOG7MWV9V	Missing
BUSCOaEOG7MWV9X	Missing
BUSCOaEOG7X6ZD2	Missing
BUSCOaEOG71W576	Missing
BUSCOaEOG7RNXDZ	Missing
BUSCOaEOG735GBG	Missing
BUSCOaEOG75JC29	Missing
BUSCOaEOG718XT3	Missing
BUSCOaEOG7GJJT0	Missing
BUSCOaEOG7MDH45	Missing
BUSCOaEOG7MDH44	Missing
BUSCOaEOG7FVG4F	Missing
BUSCOaEOG7NH2R6	Missing
BUSCOaEOG7FVG4B	Missing
BUSCOaEOG7T4ZZT	Missing
BUSCOaEOG7DCDJR	Missing
BUSCOaEOG7RVNVW	Missing
BUSCOaEOG7QGGJ3	Missing
BUSCOaEOG7V1T50	Missing
BUSCOaEOG7DCDJT	Missing
BUSCOaEOG7DCDJZ	Missing
BUSCOaEOG7RVNVX	Missing
BUSCOaEOG7G26MC	Missing
BUSCOaEOG7N9B8C	Missing
BUSCOaEOG71GP87	Missing
BUSCOaEOG7XT5W2	Missing
BUSCOaEOG75XV10	Missing
BUSCOaEOG7DCDJH	Missing
BUSCOaEOG79D9CS	Missing
BUSCOaEOG7G26MS	Missing
BUSCOaEOG7VQWV4	Missing
BUSCOaEOG7Q30M6	Missing
BUSCOaEOG7JXFJG	Missing
BUSCOaEOG70GZVG	Missing
BUSCOaEOG722WPR	Missing
BUSCOaEOG7JXFJJ	Missing
BUSCOaEOG7JXFJK	Missing
BUSCOaEOG7RC9PM	Missing
BUSCOaEOG7JXFJM	Missing
BUSCOaEOG7D8JC3	Missing
BUSCOaEOG7RC9PR	Missing
BUSCOaEOG7JXFJW	Missing
BUSCOaEOG7JXFJT	Missing
BUSCOaEOG7HBHR4	Missing
BUSCOaEOG7429GP	Missing
BUSCOaEOG7429GT	Missing
BUSCOaEOG71GP89	Missing
BUSCOaEOG71GP7P	Missing
BUSCOaEOG73C6SR	Missing
BUSCOaEOG7JXFJ6	Missing
BUSCOaEOG7Q30MN	Missing
BUSCOaEOG7CP9X0	Missing
BUSCOaEOG7CP9X6	Missing
BUSCOaEOG7429GD	Missing
BUSCOaEOG7J7BVW	Missing
BUSCOaEOG7V1T5W	Missing
BUSCOaEOG7XQ9M2	Missing
BUSCOaEOG7N0QJV	Missing
BUSCOaEOG7P65G9	Missing
BUSCOaEOG7K4617	Missing
BUSCOaEOG7J7BVM	Missing
BUSCOaEOG7J7BVJ	Missing
BUSCOaEOG72CHD6	Missing
BUSCOaEOG7ND6H6	Missing
BUSCOaEOG7DRWGW	Missing
BUSCOaEOG7P0DZ4	Missing
BUSCOaEOG7QS38Z	Missing
BUSCOaEOG7HXR4N	Missing
BUSCOaEOG7FG06N	Missing
BUSCOaEOG7JF3C6	Missing
BUSCOaEOG7097DF	Missing
BUSCOaEOG7097DG	Missing
BUSCOaEOG7HJ86S	Missing
BUSCOaEOG7097DK	Missing
BUSCOaEOG7097DQ	Missing
BUSCOaEOG735G9P	Missing
BUSCOaEOG735G9R	Missing
BUSCOaEOG7JF3CS	Missing
BUSCOaEOG7GBTBW	Missing
BUSCOaEOG77MN2Q	Missing
BUSCOaEOG70SKMS	Missing
BUSCOaEOG7SJRK2	Missing
BUSCOaEOG7XT5TG	Missing
BUSCOaEOG7SVC97	Missing
BUSCOaEOG7C33FP	Missing
BUSCOaEOG7C33F2	Missing
BUSCOaEOG73C6SH	Missing
BUSCOaEOG7JF3CN	Missing
BUSCOaEOG735G9J	Missing
BUSCOaEOG735G9N	Missing
BUSCOaEOG7PW834	Missing
BUSCOaEOG7097CV	Missing
BUSCOaEOG7ND6HP	Missing
BUSCOaEOG7P0DXW	Missing
BUSCOaEOG7ND6HD	Missing
BUSCOaEOG7ND6HF	Missing
BUSCOaEOG7QS387	Missing
BUSCOaEOG7DRWGV	Missing
BUSCOaEOG7748VR	Missing
BUSCOaEOG7MQ3VS	Missing
BUSCOaEOG7GZ1RR	Missing
BUSCOaEOG73NTH9	Missing
BUSCOaEOG7H1X0N	Missing
BUSCOaEOG748208	Missing
BUSCOaEOG7K7291	Missing
BUSCOaEOG7X435D	Missing
BUSCOaEOG72CHD3	Missing
BUSCOaEOG781416	Missing
BUSCOaEOG781417	Missing
BUSCOaEOG7GZ1RF	Missing
BUSCOaEOG7GZ1RD	Missing
BUSCOaEOG7JB73P	Missing
BUSCOaEOG7PGS6S	Missing
BUSCOaEOG7M6RNB	Missing
BUSCOaEOG7JMTV2	Missing
BUSCOaEOG732M2J	Missing
BUSCOaEOG7JB744	Missing
BUSCOaEOG7VN1K5	Missing
BUSCOaEOG7D8JBG	Missing
BUSCOaEOG7JB749	Missing
BUSCOaEOG7VN1K3	Missing
BUSCOaEOG7C33F7	Missing
BUSCOaEOG7K9XGR	Missing
BUSCOaEOG7NH2S7	Missing
BUSCOaEOG7K9XGX	Missing
BUSCOaEOG793PNQ	Missing
BUSCOaEOG71W56S	Missing
BUSCOaEOG7K9XGS	Missing
BUSCOaEOG7NH2SK	Missing
BUSCOaEOG703GX0	Missing
BUSCOaEOG7FJVF5	Missing
BUSCOaEOG7ZSW7F	Missing
BUSCOaEOG7VN1KH	Missing
BUSCOaEOG7WB48X	Missing
BUSCOaEOG77DWM6	Missing
BUSCOaEOG7JB74M	Missing
BUSCOaEOG71W56H	Missing
BUSCOaEOG72CHDC	Missing
BUSCOaEOG71GP8V	Missing
BUSCOaEOG71GP8P	Missing
BUSCOaEOG7ZWRGM	Missing
BUSCOaEOG73G320	Missing
BUSCOaEOG73G327	Missing
BUSCOaEOG7PW83T	Missing
BUSCOaEOG7DZMZS	Missing
BUSCOaEOG7HBHQ3	Missing
BUSCOaEOG799F4P	Missing
BUSCOaEOG7M9MW3	Missing
BUSCOaEOG7CKFP7	Missing
BUSCOaEOG7WHVQN	Missing
BUSCOaEOG7N3KT5	Missing
BUSCOaEOG7BD0SD	Missing
BUSCOaEOG75BMMG	Missing
BUSCOaEOG7WHVQV	Missing
BUSCOaEOG7Z6NS0	Missing
BUSCOaEOG7JB74S	Missing
BUSCOaEOG7C8TZ3	Missing
BUSCOaEOG7C076V	Missing
BUSCOaEOG75FGTK	Missing
BUSCOaEOG71CT0R	Missing
BUSCOaEOG796JXD	Missing
BUSCOaEOG7SRH2V	Missing
BUSCOaEOG74BX6Q	Missing
BUSCOaEOG75R3KV	Missing
BUSCOaEOG706C5G	Missing
BUSCOaEOG79H5MK	Missing
BUSCOaEOG79WNKW	Missing
BUSCOaEOG796JXR	Missing
BUSCOaEOG706C52	Missing
BUSCOaEOG76B9ZS	Missing
BUSCOaEOG706C56	Missing
BUSCOaEOG70WFT1	Missing
BUSCOaEOG7XDPVX	Missing
BUSCOaEOG7FJVDW	Missing
BUSCOaEOG73ZF82	Missing
BUSCOaEOG7FZBCF	Missing
BUSCOaEOG7FJVDH	Missing
BUSCOaEOG7XDPVM	Missing
BUSCOaEOG7FJVDN	Missing
BUSCOaEOG7VBDV7	Missing
BUSCOaEOG7FJVDB	Missing
BUSCOaEOG7FJVDF	Missing
BUSCOaEOG7WTGF4	Missing
BUSCOaEOG79WNK0	Missing
BUSCOaEOG7MWVBT	Missing
BUSCOaEOG7ZH8JM	Missing
BUSCOaEOG7MWVBX	Missing
BUSCOaEOG76TP4Z	Missing
BUSCOaEOG7JB74D	Missing
BUSCOaEOG77QHB1	Missing
BUSCOaEOG793PNF	Missing
BUSCOaEOG75BMM3	Missing
BUSCOaEOG7Z6NSX	Missing
BUSCOaEOG7Z9J14	Missing
BUSCOaEOG7S84TR	Missing
BUSCOaEOG7Z9J10	Missing
BUSCOaEOG7TJFXJ	Missing
BUSCOaEOG73JZ85	Missing
BUSCOaEOG7PPHP1	Missing
BUSCOaEOG77X7S5	Missing
BUSCOaEOG7Z9J19	Missing
BUSCOaEOG77X7S6	Missing
BUSCOaEOG7WMR0R	Missing
BUSCOaEOG7HJ87B	Missing
BUSCOaEOG7C5ZNZ	Missing
BUSCOaEOG7D5P2P	Missing
BUSCOaEOG7CKFN6	Missing
BUSCOaEOG7HR0PP	Missing
BUSCOaEOG7J4GMR	Missing
BUSCOaEOG7NWJPV	Missing
BUSCOaEOG7XX228	Missing
BUSCOaEOG7FZBD9	Missing
BUSCOaEOG7BSGR3	Missing
BUSCOaEOG74JNQ5	Missing
BUSCOaEOG796JZH	Missing
BUSCOaEOG7J4GMG	Missing
BUSCOaEOG7DG8S2	Missing
BUSCOaEOG7FVG5G	Missing
BUSCOaEOG7DG8S4	Missing
BUSCOaEOG7DG8S5	Missing
BUSCOaEOG7MHCCN	Missing
BUSCOaEOG7QGGJP	Missing
BUSCOaEOG7S2DD0	Missing
BUSCOaEOG7DG8SB	Missing
BUSCOaEOG700MPG	Missing
BUSCOaEOG7PW858	Missing
BUSCOaEOG7QGGJG	Missing
BUSCOaEOG7DG8SQ	Missing
BUSCOaEOG7QGGJJ	Missing
BUSCOaEOG735GC7	Missing
BUSCOaEOG732M2Q	Missing
BUSCOaEOG76TP62	Missing
BUSCOaEOG73JZ8F	Missing
BUSCOaEOG7BKR8B	Missing
BUSCOaEOG7WHVS8	Missing
BUSCOaEOG7HR0P7	Missing
BUSCOaEOG75TZRV	Missing
BUSCOaEOG71KJJ3	Missing
BUSCOaEOG77MN31	Missing
BUSCOaEOG7162JS	Missing
BUSCOaEOG7DG8TS	Missing
BUSCOaEOG7BWC01	Missing
BUSCOaEOG74NHWD	Missing
BUSCOaEOG7BWC04	Missing
BUSCOaEOG7DG8TH	Missing
BUSCOaEOG7KX4XX	Missing
BUSCOaEOG7KX4XW	Missing
BUSCOaEOG7KX4XV	Missing
BUSCOaEOG7KX4XR	Missing
BUSCOaEOG7162JH	Missing
BUSCOaEOG728N65	Missing
BUSCOaEOG71S905	Missing
BUSCOaEOG72CHDR	Missing
BUSCOaEOG7J7BX1	Missing
BUSCOaEOG72GCN3	Missing
BUSCOaEOG78DM15	Missing
BUSCOaEOG7Z3SKD	Missing
BUSCOaEOG77QHBH	Missing
BUSCOaEOG74Z4PS	Missing
BUSCOaEOG77QHBM	Missing
BUSCOaEOG73JZ86	Missing
BUSCOaEOG7Z3SK5	Missing
BUSCOaEOG7S2DD7	Missing
BUSCOaEOG7T7V70	Missing
BUSCOaEOG7FRKXJ	Missing
BUSCOaEOG72GCNT	Missing
BUSCOaEOG72GCNJ	Missing
BUSCOaEOG7RRSNH	Missing
BUSCOaEOG7PPHN7	Missing
BUSCOaEOG7HXR4P	Missing
BUSCOaEOG7RK254	Missing
BUSCOaEOG799F4V	Missing
BUSCOaEOG72GCND	Missing
BUSCOaEOG7RK251	Missing
BUSCOaEOG7ZDD95	Missing
BUSCOaEOG7201GQ	Missing
BUSCOaEOG7BWC0F	Missing
BUSCOaEOG7H1X07	Missing
BUSCOaEOG7CZXKT	Missing
BUSCOaEOG7162J9	Missing
BUSCOaEOG7H1X06	Missing
BUSCOaEOG7ZDD96	Missing
BUSCOaEOG78MBG4	Missing
BUSCOaEOG7KX4X6	Missing
BUSCOaEOG7CZXKB	Missing
BUSCOaEOG77MN3H	Missing
BUSCOaEOG74V8DN	Missing
BUSCOaEOG76QSXP	Missing
BUSCOaEOG7Z0X9T	Missing
BUSCOaEOG79PX3W	Missing
BUSCOaEOG7Z0X9M	Missing
BUSCOaEOG79PX3J	Missing
BUSCOaEOG7B94J0	Missing
BUSCOaEOG7N3KT8	Missing
BUSCOaEOG7VQWSP	Missing
BUSCOaEOG79PX41	Missing
BUSCOaEOG7Z0X9C	Missing
BUSCOaEOG76QSXM	Missing
BUSCOaEOG7201FH	Missing
BUSCOaEOG78MBFP	Missing
BUSCOaEOG7RZJ40	Missing
BUSCOaEOG7S84VP	Missing
BUSCOaEOG722WPH	Missing
BUSCOaEOG75JC2G	Missing
BUSCOaEOG72K7XJ	Missing
BUSCOaEOG7FG05G	Missing
BUSCOaEOG781423	Missing
BUSCOaEOG7G52W6	Missing
BUSCOaEOG718XSG	Missing
BUSCOaEOG77X7TF	Missing
BUSCOaEOG79PX4M	Missing
BUSCOaEOG738BJZ	Missing
BUSCOaEOG76QSX0	Missing
BUSCOaEOG7Q04C4	Missing
BUSCOaEOG76QSX4	Missing
BUSCOaEOG79PX30	Missing
BUSCOaEOG7Z0X96	Missing
BUSCOaEOG7TFKPP	Missing
BUSCOaEOG7TFKPS	Missing
BUSCOaEOG7FRKWK	Missing
BUSCOaEOG7QS37T	Missing
BUSCOaEOG7J1MFR	Missing
BUSCOaEOG7C33F3	Missing
BUSCOaEOG78Q6PT	Missing
BUSCOaEOG7748Z2	Missing
BUSCOaEOG7T500W	Missing
BUSCOaEOG76XJD1	Missing
BUSCOaEOG7CCQ5D	Missing
BUSCOaEOG7N0QJK	Missing
BUSCOaEOG732M2M	Missing
BUSCOaEOG7GJJSP	Missing
BUSCOaEOG7ZSW76	Missing
BUSCOaEOG7ZM4S8	Missing
BUSCOaEOG7GJJSW	Missing
BUSCOaEOG7GJJST	Missing
BUSCOaEOG7CCQ5R	Missing
BUSCOaEOG75R3K8	Missing
BUSCOaEOG722WPB	Missing
BUSCOaEOG75BMMR	Missing
BUSCOaEOG722WPG	Missing
BUSCOaEOG7VTS33	Missing
BUSCOaEOG7Q04C7	Missing
BUSCOaEOG7QCMBR	Missing
BUSCOaEOG722WPM	Missing
BUSCOaEOG76F67Z	Missing
BUSCOaEOG7T23SB	Missing
BUSCOaEOG7N0QM0	Missing
BUSCOaEOG7QCMB9	Missing
BUSCOaEOG7D8JBK	Missing
BUSCOaEOG722WP6	Missing
BUSCOaEOG7HBHRV	Missing
BUSCOaEOG76F671	Missing
BUSCOaEOG7SFW9Q	Missing
BUSCOaEOG7M9MWR	Missing
BUSCOaEOG76F675	Missing
BUSCOaEOG706C5W	Missing
BUSCOaEOG7T5000	Missing
BUSCOaEOG7C076B	Missing
BUSCOaEOG72S0BT	Missing
BUSCOaEOG72S0BV	Missing
BUSCOaEOG7C076H	Missing
BUSCOaEOG70D3NF	Missing
BUSCOaEOG77B1BZ	Missing
BUSCOaEOG7F87PP	Missing
BUSCOaEOG7F87PT	Missing
BUSCOaEOG77B1BV	Missing
BUSCOaEOG7WTGF3	Missing
BUSCOaEOG7F5CGP	Missing
BUSCOaEOG7GNF1S	Missing
BUSCOaEOG7D8JBM	Missing
BUSCOaEOG7GNF1M	Missing
BUSCOaEOG7BGW15	Missing
BUSCOaEOG7FJVGC	Missing
BUSCOaEOG77TCJ8	Missing
BUSCOaEOG77TCJ9	Missing
BUSCOaEOG7WQM77	Missing
BUSCOaEOG7GBTB2	Missing
BUSCOaEOG7CS646	Missing
BUSCOaEOG7Z3SMD	Missing
BUSCOaEOG70KV3Z	Missing
BUSCOaEOG7VN1K7	Missing
BUSCOaEOG7N3KST	Missing
BUSCOaEOG7Z9J0X	Missing
BUSCOaEOG7BKR7H	Missing
BUSCOaEOG7BKR7K	Missing
BUSCOaEOG7C33FG	Missing
BUSCOaEOG70KV3D	Missing
BUSCOaEOG7H4S9C	Missing
BUSCOaEOG7FRKXQ	Missing
BUSCOaEOG7B6898	Missing
BUSCOaEOG7B94K0	Missing
BUSCOaEOG7VTS2G	Missing
BUSCOaEOG7MQ3TT	Missing
BUSCOaEOG7TXXWT	Missing
BUSCOaEOG7C5ZPD	Missing
BUSCOaEOG7QP716	Missing
BUSCOaEOG77X7T0	Missing
BUSCOaEOG78WZ5M	Missing
BUSCOaEOG78WZ5V	Missing
BUSCOaEOG7VTS2T	Missing
BUSCOaEOG76TP69	Missing
BUSCOaEOG7S2DBW	Missing
BUSCOaEOG7FRKX0	Missing
BUSCOaEOG7T23ST	Missing
BUSCOaEOG7M3WF7	Missing
BUSCOaEOG7BGW1B	Missing
BUSCOaEOG7TV2NT	Missing
BUSCOaEOG790TDN	Missing
BUSCOaEOG790TDR	Missing
BUSCOaEOG7S58MG	Missing
BUSCOaEOG790TDV	Missing
BUSCOaEOG7TV2ND	Missing
BUSCOaEOG7TV2NB	Missing
BUSCOaEOG77QHCC	Missing
BUSCOaEOG7ZSW73	Missing
BUSCOaEOG7KHP0Q	Missing
BUSCOaEOG76TP6K	Missing
BUSCOaEOG7HXR5M	Missing
BUSCOaEOG77TCK1	Missing
BUSCOaEOG7V4PD3	Missing
BUSCOaEOG77TCJC	Missing
BUSCOaEOG7C8TX4	Missing
BUSCOaEOG7C8TX2	Missing
BUSCOaEOG7ZH8H8	Missing
BUSCOaEOG7RC9RB	Missing
BUSCOaEOG7XHK49	Missing
BUSCOaEOG71PDQM	Missing
BUSCOaEOG7PKNFJ	Missing
BUSCOaEOG725RX4	Missing
BUSCOaEOG76MXPS	Missing
BUSCOaEOG71PDRT	Missing
BUSCOaEOG79PX2Z	Missing
BUSCOaEOG7Q30KW	Missing
BUSCOaEOG73VK0N	Missing
BUSCOaEOG7TFKQ6	Missing
BUSCOaEOG73VK0J	Missing
BUSCOaEOG7RC9R2	Missing
BUSCOaEOG7BWC10	Missing
BUSCOaEOG73VK0R	Missing
BUSCOaEOG7Q30KD	Missing
BUSCOaEOG7Q30KK	Missing
BUSCOaEOG76MXQQ	Missing
BUSCOaEOG7NKZ06	Missing
BUSCOaEOG78MBHM	Missing
BUSCOaEOG7X436J	Missing
BUSCOaEOG7TJFZJ	Missing
BUSCOaEOG7ZSW7P	Missing
BUSCOaEOG7B94HS	Missing
BUSCOaEOG7HXR59	Missing
BUSCOaEOG71S8ZM	Missing
BUSCOaEOG75TZSR	Missing
BUSCOaEOG78MBHV	Missing
BUSCOaEOG75TZSZ	Missing
BUSCOaEOG7C8TXZ	Missing
BUSCOaEOG7Z3SK2	Missing
BUSCOaEOG7XQ9KK	Missing
BUSCOaEOG7V4PC8	Missing
BUSCOaEOG7V4PC5	Missing
BUSCOaEOG7P0DZM	Missing
BUSCOaEOG72S0D8	Missing
BUSCOaEOG757RB0	Missing
BUSCOaEOG7WTGG1	Missing
BUSCOaEOG7B3D1P	Missing
BUSCOaEOG7WTGG2	Missing
BUSCOaEOG7RC9QK	Missing
BUSCOaEOG7TNB66	Missing
BUSCOaEOG74Z4MT	Missing
BUSCOaEOG7W4CSC	Missing
BUSCOaEOG7M115C	Missing
BUSCOaEOG72ZQV6	Missing
BUSCOaEOG7W4CSG	Missing
BUSCOaEOG732M35	Missing
BUSCOaEOG732M37	Missing
BUSCOaEOG732M36	Missing
BUSCOaEOG74Z4MH	Missing
BUSCOaEOG74Z4MK	Missing
BUSCOaEOG7SC12D	Missing
BUSCOaEOG7W4CSP	Missing
BUSCOaEOG74Z4MF	Missing
BUSCOaEOG7GJJTF	Missing
BUSCOaEOG7R5K6P	Missing
BUSCOaEOG70PQBJ	Missing
BUSCOaEOG7SC12F	Missing
BUSCOaEOG732M3C	Missing
BUSCOaEOG72ZQVS	Missing
BUSCOaEOG7CCQ4Z	Missing
BUSCOaEOG72K7W6	Missing
BUSCOaEOG7QGGJ9	Missing
BUSCOaEOG706C54	Missing
BUSCOaEOG7TNB6G	Missing
BUSCOaEOG732M3X	Missing
BUSCOaEOG7H4S7S	Missing
BUSCOaEOG75TZS7	Missing
BUSCOaEOG710B2K	Missing
BUSCOaEOG7HBHQN	Missing
BUSCOaEOG7P0DZ0	Missing
BUSCOaEOG7HXR5Z	Missing
BUSCOaEOG7R5K6H	Missing
BUSCOaEOG72S0DV	Missing
BUSCOaEOG75TZS3	Missing
BUSCOaEOG7Z0XB2	Missing
BUSCOaEOG777546	Missing
BUSCOaEOG777545	Missing
BUSCOaEOG7B94HV	Missing
BUSCOaEOG7JTK9W	Missing
BUSCOaEOG7Q04BV	Missing
BUSCOaEOG71GP7S	Missing
BUSCOaEOG7GJJT1	Missing
BUSCOaEOG71GP7W	Missing
BUSCOaEOG7JTK9G	Missing
BUSCOaEOG7S58KJ	Missing
BUSCOaEOG7Q04BG	Missing
BUSCOaEOG7455Q5	Missing
BUSCOaEOG7V4PD8	Missing
BUSCOaEOG7PCWWV	Missing
BUSCOaEOG7PCWWT	Missing
BUSCOaEOG7PCWWS	Missing
BUSCOaEOG77B1CH	Missing
BUSCOaEOG7DZN0Q	Missing
BUSCOaEOG7S2DBZ	Missing
BUSCOaEOG7D2SW4	Missing
BUSCOaEOG7QKBS2	Missing
BUSCOaEOG76TP5Q	Missing
BUSCOaEOG7ZM4RV	Missing
BUSCOaEOG7DZN0G	Missing
BUSCOaEOG76TP5T	Missing
BUSCOaEOG7M1162	Missing
BUSCOaEOG78HG7F	Missing
BUSCOaEOG7F2H6J	Missing
BUSCOaEOG7MDH5F	Missing
BUSCOaEOG7XMFBN	Missing
BUSCOaEOG74FSG6	Missing
BUSCOaEOG7Q30K0	Missing
BUSCOaEOG78HG7N	Missing
[truncated: 773 more rows]
