# Supplementary material for: The retardant effect of 2-Tridecanone, mediated by Cytochrome P450, on the Development of Cotton bollworm, Helicoverpa armigera
Source: BMC Genomics. 2016 Nov 22;17:954. doi: 10.1186/s12864-016-3277-y (PMC5118896; doi:10.1186/s12864-016-3277-y)
Supplement: Additional file 11: — The expression of the 153 P450 unigenes in different DGE library. (XLSX 25 kb) [file 12864_2016_3277_MOESM11_ESM.xlsx]

## Sheet: p450T.txt.expression
#Uigene ID	Anotation	Bollworm_egg	Bollworm_L1	Bollworm_L3	Bollworm_L6	Bollworm_2-TD	Bollworm_pupa	Bollworm_fm	Bollworm_male
10466	CYP4S3	0	0	29.1278	5.36947	10.191	0	0	0
10601	CYP341A2,CYP4C1	0	3.31017	3.84357	1.45755	0	0	0	0
1070	CYP4D10,CYP4S1	0.978932	31.9726	18.8999	25.5969	10.4637	5.4854	5.24467	1.14216
1094	CYP305A1,CYP305B1	4.20625	4.82033	7.93767	2.21898	2.16914	1.06329	1.72518	0.172197
10941	CYP313B1	0.517841	0.512517	6.66516	0.451347	0.461264	0	0	0
11170	CYP307A1	0.516344	1.53311	16.6148	1.35013	0	15.2932	1.00594	0
11744	CYP332A5,CYP6G5	0.315924	42.6803	102.528	254.155	9.98997	0.252895	0.153871	1.22867
11908	CYP4M6,CYP4C1	0	26.7015	131.633	25.9216	35.1954	4.0812	0	0.495706
12011	CYP4G1	3.37509	13.1389	2.68921	1.3728	1.80381	0	2.41096	0.350033
12093	CYP6AN5,CYP6B1	30.6747	74.7308	30.3705	29.0863	112.896	2.15867	44.3278	1.04878
12163	CYP9E2	0	0.521588	1.69578	4.13402	610.021	0	0.513356	1.0248
12371	CYP333B10,CYP12B2	2.71437	58.1254	30.3996	35.2724	16.2653	9.28393	8.65331	5.95007
12518	CYP4C1,CYP4D8	1.90871	3.77817	0.701918	0	0	30.8637	0	0
12812	CYP4BR3,CYP4C21	0	0	1.10979	1.05213	0	0	0	0
12899	CYP6B2,CYP6B6,CYP6B7	8.80694	1.2452	15.6152	2.74146	6.72406	4.53207	2.45109	1.46792
12965	CYP9A12	8.69856	1.98672	1.84549	2.91601	4.1721	2.67813	9.12505	1.04092
13036	CYP306A1	6.2564	8.25611	10.2256	6.05894	4.95365	3.89527	4.74005	0
13079	CYP9A14	159.27	9.47453	16.8319	4.79764	15.0289	10.5367	206.665	3.07152
132	CYP341A2,CYP4G15	0.464039	4.59269	4.2662	2.02227	1.24002	77.2637	0.45202	0
13311	CYP307A1	0.992528	0	14.5999	3.02779	0	11.5204	0.48341	0.386008
13524	CYP9A14	0	0	0.771121	0	0.747117	0	1.63406	0
13679	CYP6B2,CYP6B6,CYP6B7	0	0	0.359406	0	20.8931	0	0	0
14361	CYP6B2,CYP6B6,CYP6B7	3.91806	31.2751	17.854	37.1562	4.05901	2.35228	2.03274	3.24633
14395	CYP4G49,CYP4G15	0	81.4856	282.488	141.175	11.9831	47.3835	14.1529	0.418563
14455	CYP4C1	0	1.46131	10.1807	2.5738	2.63035	0	0	1.14845
14800	CYP2V1	0.467683	8.10032	1.5049	1.22289	3.54098	0.935943	2.73342	0.363777
14820	CYP4AC1	0	3.36339	3.57062	2.11569	0	0	0	0
15177	CYP6B2,CYP6B6,CYP6B7	4.00761	3.96641	5.04187	2.75764	3.00611	4.38998	3.28742	3.60943
15201	CYP9A14	0	0	0	0	0	0	0	0
15278	CYP305B1V1	0.794022	0.78586	0	0	1.41454	0	1.54691	1.23523
15388	CYP6AE14,CYP6B2	0	19.1626	0.809107	0	3.91961	0	0	0
15409	CYP314A1	4.83989	2.91573	10.2535	0.917048	4.49854	0.168448	1.43486	0.163678
15424	CYP6AB4,CYP6B2	0.0780835	55.4876	104.235	25.045	9.52868	0.625053	0.076061	0.242942
15427	CYP4V3	0	3.28964	1.90987	0	1.85042	10.3102	1.61886	0.32317
15813	CYP4C3	0.815776	1.61478	3.49997	0.474017	1.93773	9.14233	10.8602	2.11511
15816	CYP4C21	0.298754	0.887049	12.0852	2.60392	2.39502	0	0	0
16262	CYP9A14	0	3.83462	1.18734	2.2513	3.45114	0	0.419344	0
16315	CYP9E2	0	23.96	47.0489	16.5597	47.2222	1.22652	3.28354	1.90687
16487	CYP314A1	3.16204	3.52072	8.72117	2.41151	14.0828	0.949195	2.11759	0
1649	CYP6B2,CYP6B6,CYP6B7	11.0988	5.66953	6.58311	5.92902	6.05929	8.59792	4.53379	9.18993
16953	CYP18A1	0	1.17879	2.18998	0	2.65227	0	8.12129	1.38963
17185	CYP4V2	12.3381	79.1287	99.3659	43.8754	218.482	5.53085	15.3837	1.15163
17285	CYP332A1	0	46.5587	120.514	203.627	16.4786	0.423113	0	1.2334
17528	CYP4G15	1.41065	2230.23	1363.65	629.223	500.543	13.1521	503.33	33.821
17899	CYP367A2	0.489466	1.93774	1.34999	0	1.74396	0.391814	6.19825	0.38072
17923	CYP321A2	0	0.340035	1.10552	1.34753	299.298	0	0	1.06895
18087	CYP4C3,CYP4C1	2.55831	0.211	3.72402	1.30072	5.31719	0	0.41534	0
1833	CYP6AN4	2.12053	1.04937	5.36123	8.31711	17.4719	0.424368	0.516403	2.06176
18705	CYP6B2,CYP6B6,CYP6B7	11.125	4.53381	19.8542	2.28153	19.2362	5.76239	65.0213	2.03609
18910	CYP4C3	2.21245	2.73713	0	0	0	15.9394	1.07757	0
19180	CYP9A18	0	3.46703	3.22056	7.63307	3.90039	0	0	0
19847	CYP4L4,CYP4D2	6.74723	48.7775	46.6585	21.2222	33.4473	6.8101	8.00127	4.56364
19880	CYP321A2	1.5468	0.765448	4.97723	0.67409	2.0667	0	5.27357	0.601571
21130	CYP9A17	0	0	0	0	0	0	0	0
21273	CYP4AA1	0	0.680071	20.847	1.19781	4.89649	0.550046	0.669337	0
21617	CYP302A1	3.67364	0.382724	0	0	0.34445	0.92865	11.8655	0
21718	CYP4C21	0	3.65831	2.2655	0	0.548745	4.93145	0.600095	1.91673
22272	CYP4C1	0	0	2.76048	9.59586	1.78304	0	0	0
22278	CYP321B1	0	1.57874	0	0	0	0	0	0
2239	CYP4G15	1.09102	6.20889	6.5198	4.51692	0.485911	0	7.97073	0.212157
22567	CYP4M14V1,CYP4C1	0	0	0.282214	0.1	0.27343	159.967	0	0.238768
22936	CYP6CV2,CYP9E2	0	0	0	0	0	0	14.0723	0
23070	CYP302A1	6.61685	0	0	0	0	0.814884	12.8909	0
23491	CYP366A1,CYP4G15	18.2875	11.8343	0	0	0	0	0	0
23572	CYP4C1	0	1.12385	2.43589	0.329904	0.674305	0	0	2.06089
2372	CYP321A2	5.35073	0.882621	1.91305	1.55456	4.50135	11.6599	5.21214	0
23809	CYP6AX1	0	0	0	0	0	0	0	0
24484	CYP4C1,CYP341A2	0	1.0681	0.992167	0.256532	0.174779	289.715	0	0.0763113
24533	CYP4V3	4.92663	4.87598	1.19194	2.03401	1.61677	4.35886	0.50516	0
25319	CYP333A3,CYP12A2	17.5585	21.1453	38.494	12.9495	35.1084	1.76922	54.0622	1.81464
26038	CYP341A13	0	2.35758	3.64997	2.0762	0.707271	0.635609	3.86728	1.85284
26322	CYP13B1	0.720383	0	3.97376	1.25576	0.641677	0.576662	1.40345	0
26692	CYP4C1	0	0.758877	0.70493	0	3.41494	4.2965	2.9876	0.596407
26716	CYP6B50,CYP6B2	0.247445	3.42861	9.32714	2.37238	3.74697	0	0	0.192469
26774	CYP4C21	0	6.39803	4.32233	2.04888	0	0	0	0
27025	CYP4C3	0	2.70986	4.40514	0	1.82915	2.7397	2.00032	0.532425
2773	CYP337B1,CYP6B4	111.48	24.7186	37.3892	15.4297	96.2317	12.8688	150.818	17.1192
2844	CYP6B2	1.48016	6.88522	38.7828	23.8668	195.525	0.355457	2.88364	0.690785
28770	CYP9A14	0	0	0	0	0	4.7221	0	0
29188	CYP9E2	0	36.61	3.61781	13.7194	9.11351	0	3.06657	0.612171
29201	CYP6B1,CYP6K1	0	0	0	0	0	0	16.331	0
29309	CYP6CV2,CYP6D2	0	0	0	0	0	0	17.725	0
2950	CYP6B2	0.348936	0	0	0	0.621625	0	0.679796	67.853
29632	CYP4V3V1,4C21	5.69418	9.15793	0	0	0	0	0	0
2965	CYP321A2	2.76985	0.822411	2.80114	2.17276	0	0.221724	1.88867	0.215446
29711	CYP341A2	0	1.66027	1.54224	0.731055	0	0	0	0
30146	CYP6AE21,CYP6K1	17.3391	13.1771	61.2019	6.47687	61.779	0.495709	42.8283	0
30602	CYP4V3	2.66649	0.527816	0	0.46482	0	15.7954	1.55846	0.414815
31301	CYP9A17,CYP9F2	2.29465	15.2486	9.34259	11.7143	9.63576	9.97148	28.0999	4.33462
31681	CYP6B2,CYP6B6,CYP6B7	0	1.21525	4.51543	1.0702	0	0	0	0
32474	CYP367B2	0.888831	4.39847	0.817158	0	0	2.13451	6.92647	0.691358
32583	CYP6AX1,CYP6B3	0.71749	0	0	0	0	0	0	0
32914	CYP4M7	0	1.71668	20.9962	4.53538	41.2003	1.61988	0	1.1243
3370	CYP341A2,CYP313A1	2.17872	35.2199	10.0152	3.79792	0	0	0	2.82445
33786	CYP337B3v7	126.117	45.0989	94.7041	31.728	90.0314	79.0493	125.554	13.5047
34657	CYP4M7,CYP4C1	0	8.6706	45.4489	18.8167	65.2151	2.75505	1.52388	1.46021
34887	CYP6AB5,CYP6B2	0	7.55634	29.4805	14.6398	27.2027	17.9274	0.495805	0.395906
35600	CYP9A18,CYP9E2	0	13.0562	7.96987	22.3388	2.01438	4.5257	0	0.586341
3564	CYP6AE12	0	2.72028	18.9518	3.19415	16.3216	0	0.89245	0.71263
35643	CYP18A1	1.64239	2.52856	5.70425	1.27244	42.4254	8.61871	19.0204	0.993606
36658	CYP332A5,CYP6K1	0	1.66183	0.308738	0.292697	1.19651	0.806459	26.1696	4.44054
36836	CYP6B2,CYP6B6,CYP6B7	90.3739	5.64915	11.807	4.72617	6.69422	4.94983	58.1019	3.18179
37942	CYP4V2	0.127066	18.1094	31.3077	6.31276	6.22509	0.101716	0	0
38041	CYP321A1,CYP6B7	0.681889	3.3744	48.8985	19.9101	563.657	1.36462	1.66057	1.59118
38052	CYP6B2,CYP6B6,CYP6B7	13.3687	6.61565	15.0841	16.9485	26.5227	5.35079	14.7983	7.56261
38202	CYP6B2,CYP6B6,CYP6B7	37.5077	7.32673	19.5102	11.1839	17.1445	16.5926	24.5177	2.30325
3827	CYP6AB4,CYP6A2	1.06979	0	0	0	1.42937	0.85636	0.521041	67.8172
38590	CYP6G1	3.22316	5.01289	13.5463	5.21725	3.48623	25.2483	10.0918	1.07446
38891	CYP12A4,CYP339A1	0.800246	0.198005	0.919646	1.74373	0	77.0311	0	0.311227
38924	HZT321A2	44.9649	6.22507	4.67524	5.48209	2.38406	3.85651	40.6716	1.14501
39096	CYP4S1	1.09942	12.5133	11.1184	10.0616	6.85509	4.84041	3.74829	0.855156
39097	CYP6B2,CYP6AE1	0.400572	5.94681	3.31444	7.68099	39.6056	7.69572	35.1177	0.623152
39168	CYP9E2,CYP354A5	28.7426	7.53012	6.21762	2.70167	4.64356	3.158	40.762	1.09592
39340	CYP4CG1,CYP4G1	0	0	0	0.81526	0	105.949	1.82228	3.274
39825	CYP6B6,CYP6B9	0	4.67067	8.05748	20.5661	87.6749	0	0.656708	0
39964	CYP6AE14	17.4979	5.23906	3.24442	4.99825	8.51345	11.6528	12.7477	0.914982
40026	CYP315A1	15.2536	6.30756	13.2552	1.36592	0.651434	1.50539	3.86728	0.16253
40062	CYP6B2,CYP6B6,CYP6B7	8.19518	4.54212	5.12335	4.57144	4.96387	2.36167	13.7306	3.82467
40289	CYP6K1	0	7.05929	27.1666	0.296036	2.11778	19.8477	0.330851	0
40298	CYP9F2,CYP9A18	0	29.2313	26.2038	45.3643	4.04739	0.991991	0.402376	0.642603
40306	CYP6B2,CYP6B6,CYP6B7	25.38	15.1043	36.4489	9.54241	44.6231	18.1919	153.829	6.83847
40435	CYP321B1	64.1739	0	0.296478	0	2.58524	0	26.701	0
40986	CYP341V2,CYP4V2	0.708386	9.67523	7.68491	6.05077	2.65016	117.835	0	0
41217	CYP18A1	0.304872	4.22433	2.80288	3.98587	97.4912	1.22024	0	0
41374	CYP6B2,CYP6B6,CYP6B7	0.447757	4.43154	6.58641	2.73184	46.2651	0	0	20.5484
41540	CYP6AE12,CYP6B3	0	5.13831	5.89611	3.19415	19.858	1.46679	37.7804	19.7161
41937	CYP4L4,CYP4C1	0.432579	40.8866	38.1789	17.155	833.441	1.55824	1.26412	1.68236
4194	CYP4G49，CYP4G15	0.186682	103.837	380.501	128.867	34.255	61.7179	13.6385	2.75893
42174	CYP301B1，CYP301A1	22.6624	11.2147	9.72297	4.9381	7.73811	46.8644	5.51885	0.29379
42286	CYP6AB4,CYP6A18	0.508989	2.51878	0	0	36.7237	0	0.495805	75.618
4567	CYP6AE14	0.462238	15.097	136.626	24.9788	80.2885	2.77514	14.8588	4.13473
4581	CYP6AE12,CYP6B2	0	1.72506	12.0182	6.45646	9.31528	1.39524	34.8055	12.8795
4633	CYP341A2,CYP4C21	0	0.185734	30.3653	3.92558	5.51627	0.150223	0.731209	0.291939
5153	CYP341A2,CYP4C1	0.274432	1.08644	14.1289	8.61095	12.7113	0	0	0
5330	CYP9A1V2,CYP6K1	7.72162	45.7488	5.73752	8.85057	14.6982	141.488	67.2825	6.91112
5446	CYP366A1	12.438	26.4855	0.346516	0.985536	0	0	0.367147	0
5881	CYP6AB4,CYP6B6	0.653047	93.072	62.4402	46.0233	240.491	28.7518	25.2635	24.3094
6041	CYP6AE14,CYP6K1	0.485476	76.3971	107.119	85.897	192.433	1.9431	1.8916	2.64332
6356	CYP6B2,CYP6B6,CYP6B7	32.7966	4.27098	27.7715	15.0449	23.832	10.3632	24.3807	5.37055
6465	CYP321A1	1.06342	2.3681	18.8202	6.25639	589.892	1.27689	0.776909	2.27469
6517	CYP9A18,CYP9F2	0	19.1459	10.4617	22.3158	1.0136	0	0.554228	0.442557
7190	CYP333A3,CYP301A1	10.1894	14.4547	16.2375	12.1375	14.5219	3.80641	28.1223	1.32094
744	CYP301A1	12.6642	2.23821	2.49492	4.73057	8.46039	36.2056	2.64346	0
7509	CYP9G3,CYP9E2	0.374147	7.59116	2.06386	0	0.833173	59.0018	25.8764	3.20124
7936	CYP341A2,CYP4C1	0	22.6775	6.71649	2.60489	1.18317	0.797465	0.646943	0.516591
8047	CYP6B2,CYP6B6,CYP6B7	17.3497	5.10499	4.74209	11.0349	8.77127	0.75072	8.67854	6.20044
8199	CYP307A1	0.385032	1.5243	16.6373	2.34914	0	22.4997	2.25036	0
820	CYP306A1	11.5634	6.86673	21.7935	5.54324	13.9051	5.55387	6.47676	0
8795	CYP4V3	1.09604	3.79671	9.06895	2.86591	0	0.877375	0	0
9094	CYP6AE14	0	25.7437	6.92236	3.57965	1.21943	0	0	0
9454	CYP321A2	8.21402	0.508099	2.83187	0.447456	2.74372	2.05477	17.5028	1.59727
948	CYP341A2,CYP4S4,CYP4C1	1.26136	0.340472	0.210846	0	0.204282	67.4672	0.111699	0
10180	CYP4C1，CYP341A2	10.1388	0	9.45335	4.11742	8.07689	5.29674	4.42153	2.16111
